# Supplementary material for: Outcomes in Critically Ill Patients with Cancer-Related Complications
Source: PLoS One. 2016 Oct 20;11(10):e0164537. doi: 10.1371/journal.pone.0164537 (PMC5072702; doi:10.1371/journal.pone.0164537)
Supplement: S1 File — (XLSX) [file pone.0164537.s001.xlsx]

## Sheet: Ca_Complications_Patients_Data
patient	age	Complication_yn	male_gender	daysbefore_ICU	admission_type	cancer_type	PS	Tumor_group	cancer_status	solidtumor_yn	tumorhemat_yn	tumorhemato_type	BMT_yn	ACE27	MV24h	AKI24h	NIV24h	Pressors24h	RRT24h	InfectionAdmission	SAPS2_pt	SOFAD1_pt	rxtICU	qtICU	DFLST_yn	ICU_death	hosp_death	ICU_days	hosp_days	complications_n	ToxNeutropeniaaplasia	Neutropeniaaplasiaatumor	AplasiadeMO	Neutropenia	mucositis	ToxRtx	ToxQT	ToxQTRtx	TVPEP	Irp_tumor	VCS	CNS_Mass_Effect	ATLS	SpinalCordCompr	PleurPericEffusion	Hypercalcemia	Comp_GiT_All	Obst_perf_Sgto_TGI	Obst_VB
359	40	0	0	0	2	Brain	1	0	2	1	0	8	0	0	0	0	0	0	0	0	7	5	0	0	0	0	0	2	6	0	0	0	0	0	0	0	0	0	0	0	0	0	0	0	0	0	0	0	0
440	87	0	1	0	1	Urolog	2	0	2	1	0	8	0	1	0	0	0	0	0	1	37	8	0	0	0	0	0	4	8	0	0	0	0	0	0	0	0	0	0	0	0	0	0	0	0	0	0	0	0
524	54	0	1	0	2	Urolog	1	0	1	1	0	8	0	1	0	0	0	0	0	0	23	8	0	0	0	0	0	2	3	0	0	0	0	0	0	0	0	0	0	0	0	0	0	0	0	0	0	0	0
696	75	1	1	0	1	Lung	1	1	1	1	0	8	0	3	1	0	0	0	0	0	55	8	0	0	1	0	1	18	24	1	0	0	0	0	0	0	0	0	0	0	0	0	0	0	1	0	0	0	0
864	75	0	0	4	2	LiverBilliary	2	0	1	1	0	8	0	2	1	0	0	0	0	0	43	10	0	0	1	0	1	2	25	0	0	0	0	0	0	0	0	0	0	0	0	0	0	0	0	0	0	0	0
1111	49	1	0	0	1	Lung	2	1	1	1	0	8	0	3	1	0	0	1	0	1	53	7	0	0	0	0	1	13	21	2	1	0	0	1	0	1	1	1	0	0	0	0	0	0	0	0	0	0	0
2222	48	0	1	1	2	OtherUnknow	1	1	1	1	0	8	0	1	0	0	0	0	0	0	16	5	0	0	0	0	0	1	7	0	0	0	0	0	0	0	0	0	0	0	0	0	0	0	0	0	0	0	0
5937	87	0	0	0	2	HeadNeck	1	0	1	1	0	8	0	1	0	0	0	0	0	0	23	4	0	0	0	0	0	2	4	0	0	0	0	0	0	0	0	0	0	0	0	0	0	0	0	0	0	0	0
8217	64	1	0	0	1	Breast	2	0	0	1	0	8	0	2	0	0	0	0	0	0	22	4	0	0	0	0	0	3	4	1	0	0	0	0	0	0	0	0	1	0	0	0	0	0	0	0	0	0	0
8548	67	0	0	0	3	Breast	1	0	0	1	0	8	0	3	1	1	0	1	0	1	46	11	0	0	0	0	0	5	19	0	0	0	0	0	0	0	0	0	0	0	0	0	0	0	0	0	0	0	0
9546	85	0	0	4	1	Urolog	3	1	2	1	0	8	0	3	1	0	0	1	0	1	69	15	0	0	0	1	1	36	40	0	0	0	0	0	0	0	0	0	0	0	0	0	0	0	0	0	0	0	0
10395	42	0	0	4	2	Lung	1	0	1	1	0	8	0	0	0	0	1	0	0	0	27	10	0	0	0	0	0	2	9	0	0	0	0	0	0	0	0	0	0	0	0	0	0	0	0	0	0	0	0
17250	66	1	0	8	3	Urolog	1	0	1	1	0	8	0	1	0	1	0	1	0	1	52	13	0	0	1	0	1	41	85	1	0	0	0	0	0	0	0	0	0	0	0	0	0	0	0	0	1	1	0
21137	86	1	1	0	1	Lung	3	1	2	1	0	8	0	0	1	0	0	1	0	0	94	19	0	0	0	1	1	1	1	2	0	0	0	0	0	1	0	1	0	1	0	0	0	0	0	0	0	0	0
27906	69	0	0	1	2	LowerGI	2	0	2	1	0	8	0	3	0	0	1	0	0	0	21	8	0	0	0	0	0	2	12	0	0	0	0	0	0	0	0	0	0	0	0	0	0	0	0	0	0	0	0
41120	60	0	0	0	2	HeadNeck	2	0	1	1	0	8	0	0	0	0	1	0	0	0	29	8	0	0	0	0	0	1	4	0	0	0	0	0	0	0	0	0	0	0	0	0	0	0	0	0	0	0	0
42893	79	0	0	0	2	Urolog	2	0	2	1	0	8	0	2	0	0	0	0	0	0	19	5	0	0	0	0	0	6	7	0	0	0	0	0	0	0	0	0	0	0	0	0	0	0	0	0	0	0	0
42963	54	0	0	1	2	LowerGI	1	0	1	1	0	8	0	2	0	0	0	1	0	0	25	9	0	0	0	0	0	4	9	0	0	0	0	0	0	0	0	0	0	0	0	0	0	0	0	0	0	0	0
48942	63	0	0	6	2	Gynecol	1	0	1	1	0	8	0	3	0	0	0	0	0	0	19	6	0	0	0	0	0	4	14	0	0	0	0	0	0	0	0	0	0	0	0	0	0	0	0	0	0	0	0
49012	60	0	1	2	2	Urolog	1	0	1	1	0	8	0	2	0	1	0	0	0	0	21	5	0	0	0	0	0	1	8	0	0	0	0	0	0	0	0	0	0	0	0	0	0	0	0	0	0	0	0
49274	26	0	1	0	2	OtherUnknow	1	1	2	1	0	8	0	0	0	0	0	0	0	0	13	6	0	0	0	0	0	2	3	0	0	0	0	0	0	0	0	0	0	0	0	0	0	0	0	0	0	0	0
53488	41	0	0	0	1	LiverBilliary	2	0	2	1	0	8	0	2	1	1	0	1	0	1	83	23	0	0	0	1	1	2	2	0	0	0	0	0	0	0	0	0	0	0	0	0	0	0	0	0	0	0	0
67175	50	0	1	17	1	HeadNeck	2	1	2	1	0	8	0	1	0	0	0	0	0	0	34	9	0	0	1	0	1	48	82	0	0	0	0	0	0	0	0	0	0	0	0	0	0	0	0	0	0	0	0
70188	26	0	0	6	2	Breast	1	1	2	1	0	8	0	0	0	0	0	0	0	0	9	4	0	0	0	0	0	1	7	0	0	0	0	0	0	0	0	0	0	0	0	0	0	0	0	0	0	0	0
70639	42	0	0	2	2	LiverBilliary	1	1	2	1	0	8	0	1	0	0	0	0	0	0	23	5	0	0	0	0	0	3	7	0	0	0	0	0	0	0	0	0	0	0	0	0	0	0	0	0	0	0	0
70743	54	0	1	1	2	HeadNeck	2	0	2	1	0	8	0	1	0	0	0	0	0	0	15	7	0	0	0	0	0	7	15	0	0	0	0	0	0	0	0	0	0	0	0	0	0	0	0	0	0	0	0
71000	32	0	0	0	1	Gynecol	3	0	2	1	0	8	0	0	0	1	0	1	0	1	27	10	0	0	0	1	1	18	18	0	0	0	0	0	0	0	0	0	0	0	0	0	0	0	0	0	0	0	0
72551	83	0	1	125	2	Brain	3	0	1	1	0	8	0	3	0	0	0	0	0	0	25	8	0	0	0	1	1	63	188	0	0	0	0	0	0	0	0	0	0	0	0	0	0	0	0	0	0	0	0
78553	70	1	1	0	1	Urolog	3	1	2	1	0	8	0	2	0	0	1	0	0	1	55	6	0	0	0	0	1	5	6	2	0	0	0	0	0	0	0	0	1	0	0	0	0	1	0	0	0	0	0
80821	85	0	1	8	1	UpperGI	3	1	2	1	0	8	0	3	0	0	0	0	0	0	37	7	0	0	0	0	0	15	52	0	0	0	0	0	0	0	0	0	0	0	0	0	0	0	0	0	0	0	0
86055	46	0	1	3	1	Softtissue	3	1	1	1	0	8	0	3	0	0	1	0	0	1	43	7	0	0	1	1	1	2	5	0	0	0	0	0	0	0	0	0	0	0	0	0	0	0	0	0	0	0	0
89747	47	0	0	2	2	Breast	1	1	2	1	0	8	0	3	0	0	0	0	0	0	38	6	0	0	1	1	1	1	3	0	0	0	0	0	0	0	0	0	0	0	0	0	0	0	0	0	0	0	0
90740	81	0	0	1	2	LowerGI	1	0	1	1	0	8	0	0	0	0	1	0	0	0	25	7	0	0	0	0	0	4	6	0	0	0	0	0	0	0	0	0	0	0	0	0	0	0	0	0	0	0	0
90847	77	1	1	4	3	Urolog	1	0	1	1	0	8	0	2	0	0	0	0	0	0	32	6	0	0	0	0	0	1	13	1	0	0	0	0	0	0	0	0	0	0	0	0	0	0	0	0	0	0	0
91029	60	0	0	1	3	Hematol	2	2	2	0	1	0	1	3	0	0	0	0	1	0	42	9	0	0	0	0	0	1	5	0	0	0	0	0	0	0	0	0	0	0	0	0	0	0	0	0	0	0	0
91550	77	0	0	15	1	Breast	2	1	2	1	0	8	0	3	1	0	0	1	0	1	54	9	0	1	0	1	1	21	36	0	0	0	0	0	0	0	0	0	0	0	0	0	0	0	0	0	0	0	0
93034	79	0	1	0	1	LiverBilliary	1	0	1	1	0	8	0	3	0	0	0	0	0	0	33	9	0	0	0	0	0	4	5	0	0	0	0	0	0	0	0	0	0	0	0	0	0	0	0	0	0	0	0
94174	51	0	1	8	2	Lung	2	1	1	1	0	8	0	1	0	0	0	0	0	0	17	6	0	0	0	0	0	2	10	0	0	0	0	0	0	0	0	0	0	0	0	0	0	0	0	0	0	0	0
101044	62	0	1	17	3	Hematol	1	3	1	0	1	3	0	3	0	0	1	0	0	1	78	9	0	0	0	1	1	13	30	0	0	0	0	0	0	0	0	0	0	0	0	0	0	0	0	0	0	0	0
101203	39	0	1	1	2	Brain	1	0	1	1	0	8	0	0	0	0	0	0	0	0	5	5	0	0	0	0	0	1	5	0	0	0	0	0	0	0	0	0	0	0	0	0	0	0	0	0	0	0	0
101250	57	0	0	1	2	Brain	1	0	1	1	0	8	0	0	0	0	0	0	0	0	9	4	0	0	0	0	0	2	4	0	0	0	0	0	0	0	0	0	0	0	0	0	0	0	0	0	0	0	0
101251	81	0	0	0	1	LowerGI	3	1	2	1	0	8	0	0	0	1	1	0	0	1	70	13	0	0	0	1	1	3	3	0	0	0	0	0	0	0	0	0	0	0	0	0	0	0	0	0	0	0	0
102045	73	0	1	1	2	Brain	2	0	1	1	0	8	0	3	0	0	0	0	0	0	22	5	0	0	0	0	0	1	4	0	0	0	0	0	0	0	0	0	0	0	0	0	0	0	0	0	0	0	0
103715	55	0	0	0	2	Gynecol	1	1	2	1	0	8	0	0	0	0	0	0	0	0	23	5	0	0	0	0	0	3	9	0	0	0	0	0	0	0	0	0	0	0	0	0	0	0	0	0	0	0	0
104513	72	0	0	6	1	Urolog	1	1	1	1	0	8	0	1	0	0	0	0	0	0	34	6	0	0	0	0	0	4	20	0	0	0	0	0	0	0	0	0	0	0	0	0	0	0	0	0	0	0	0
104608	63	0	1	3	2	Lung	1	0	1	1	0	8	0	3	0	0	0	0	0	0	23	8	0	0	0	0	0	3	9	0	0	0	0	0	0	0	0	0	0	0	0	0	0	0	0	0	0	0	0
105185	84	0	1	0	1	Urolog	2	0	2	1	0	8	0	3	0	0	0	0	0	0	66	12	0	0	0	1	1	2	2	0	0	0	0	0	0	0	0	0	0	0	0	0	0	0	0	0	0	0	0
108763	72	0	1	0	1	Lung	2	1	2	1	0	8	0	3	0	0	1	0	0	0	64	7	0	1	1	1	1	1	1	0	0	0	0	0	0	0	0	0	0	0	0	0	0	0	0	0	0	0	0
110471	48	1	1	3	1	Lung	3	1	2	1	0	8	0	2	1	0	0	1	0	0	42	10	0	0	1	1	1	12	15	1	0	0	0	0	0	0	0	0	0	0	0	1	0	0	0	0	0	0	0
111164	73	0	1	26	1	Urolog	2	1	2	1	0	8	0	0	1	0	0	0	0	1	56	7	0	0	0	1	1	23	49	0	0	0	0	0	0	0	0	0	0	0	0	0	0	0	0	0	0	0	0
114935	42	1	1	6	1	Softtissue	3	0	2	1	0	8	0	0	0	0	1	0	0	0	30	6	0	0	0	0	1	1	61	1	0	0	0	0	0	0	0	0	0	0	0	0	0	0	0	1	0	0	0
121022	75	0	0	0	1	Lung	2	1	1	1	0	8	0	3	0	0	0	0	0	0	37	5	0	1	0	0	0	3	24	0	0	0	0	0	0	0	0	0	0	0	0	0	0	0	0	0	0	0	0
125501	79	0	1	1	2	LowerGI	2	0	1	1	0	8	0	3	0	0	0	0	0	0	26	6	0	0	0	0	0	1	41	0	0	0	0	0	0	0	0	0	0	0	0	0	0	0	0	0	0	0	0
126486	56	0	0	26	1	Hematol	2	3	1	0	1	3	0	2	1	0	0	1	0	1	45	8	0	1	0	0	1	18	119	0	0	0	0	0	0	0	0	0	0	0	0	0	0	0	0	0	0	0	0
127006	53	0	0	0	1	Breast	2	0	1	1	0	8	0	0	1	0	0	0	0	0	30	8	0	0	0	0	1	1	8	0	0	0	0	0	0	0	0	0	0	0	0	0	0	0	0	0	0	0	0
129067	83	0	0	0	1	LiverBilliary	2	0	1	1	0	8	0	2	0	0	0	0	0	0	34	5	0	0	0	0	0	1	8	0	0	0	0	0	0	0	0	0	0	0	0	0	0	0	0	0	0	0	0
130741	52	0	0	12	1	LiverBilliary	3	1	1	1	0	8	0	1	1	1	0	0	1	0	55	11	0	0	0	1	1	5	17	0	0	0	0	0	0	0	0	0	0	0	0	0	0	0	0	0	0	0	0
130904	48	1	0	35	1	Hematol	2	3	1	0	1	1	0	0	0	0	0	0	0	1	39	13	0	1	0	1	1	3	38	2	1	0	0	1	1	0	1	0	0	0	0	0	0	0	0	0	0	0	0
131330	67	0	1	0	2	Lung	1	0	1	1	0	8	0	2	0	0	0	0	0	0	16	5	0	0	0	0	0	1	4	0	0	0	0	0	0	0	0	0	0	0	0	0	0	0	0	0	0	0	0
131624	69	0	1	0	2	Lung	1	0	1	1	0	8	0	1	0	0	0	0	0	0	12	6	0	0	0	0	0	1	4	0	0	0	0	0	0	0	0	0	0	0	0	0	0	0	0	0	0	0	0
131685	59	0	1	1	2	HeadNeck	1	0	1	1	0	8	0	0	1	0	0	0	0	0	19	7	0	0	0	0	0	2	10	0	0	0	0	0	0	0	0	0	0	0	0	0	0	0	0	0	0	0	0
132114	37	0	1	2	2	Brain	2	0	1	1	0	8	0	0	1	0	0	0	0	0	21	8	0	0	0	0	0	2	5	0	0	0	0	0	0	0	0	0	0	0	0	0	0	0	0	0	0	0	0
133946	75	1	0	6	1	OtherUnknow	2	0	1	1	0	8	0	2	1	0	0	0	0	0	64	14	0	0	0	1	1			1	0	0	0	0	0	0	0	0	0	0	0	0	0	0	0	1	0	0	0
134184	61	0	0	0	2	Gynecol	2	0	2	1	0	8	0	1	0	0	0	0	0	0	16	7	0	0	0	0	0	2	4	0	0	0	0	0	0	0	0	0	0	0	0	0	0	0	0	0	0	0	0
134445	76	0	0	3	1	Lung	2	1	1	1	0	8	0	3	1	0	0	0	1	0	71	14	0	0	0	1	1	37	40	0	0	0	0	0	0	0	0	0	0	0	0	0	0	0	0	0	0	0	0
134923	62	0	1	1	2	Lung	3	1	1	1	0	8	0	3	0	1	1	0	1	0	49	10	0	0	1	0	1	2	51	0	0	0	0	0	0	0	0	0	0	0	0	0	0	0	0	0	0	0	0
144382	29	0	1	0	1	OtherUnknow	1	0	0	1	0	8	0	0	0	0	0	0	0	0	18	4	0	0	0	0	0	7	20	0	0	0	0	0	0	0	0	0	0	0	0	0	0	0	0	0	0	0	0
150624	38	0	0	0	2	Gynecol	1	0	1	1	0	8	0	0	0	0	0	0	0	0	5	4	0	0	0	0	0	2	7	0	0	0	0	0	0	0	0	0	0	0	0	0	0	0	0	0	0	0	0
154443	54	0	0	0	2	Lung	2	0	1	1	0	8	0	1	1	0	0	1	0	0	16	9	0	0	0	0	0	13	18	0	0	0	0	0	0	0	0	0	0	0	0	0	0	0	0	0	0	0	0
168985	67	0	1	17	3	UpperGI	0	0	0	1	0	8		0	1	0	0	1	0	1	58	9	0	0	0	1	1	38	52	0	0	0	0	0	0	0	0	0	0	0	0	0	0	0	0	0	0	0	0
179833	82	0	0	0	2	UpperGI	2	0	1	1	0	8	0	0	0	0	0	0	0	0	27	6	0	0	0	1	1	16	16	0	0	0	0	0	0	0	0	0	0	0	0	0	0	0	0	0	0	0	0
183342	67	0	0	9	1	HeadNeck	3	0	2	1	0	8		0	1	0	0	1	0	1	49	12	0	0	0	1	1	10	19	0	0	0	0	0	0	0	0	0	0	0	0	0	0	0	0	0	0	0	0
187628	59	1	1	22	1	Lung	1	1	1	1	0	8	0	3	1	1	0	0	1	0	36	14	0	0	1	1	1	11	33	2	0	0	0	0	0	0	0	0	1	0	1	0	0	0	0	0	0	0	0
198008	59	0	1	9	2	Urolog	1	0	1	1	0	8	0	3	0	0	0	0	0	0	14	8	0	0	0	0	0	2	16	0	0	0	0	0	0	0	0	0	0	0	0	0	0	0	0	0	0	0	0
199291	44	0	1	4	2	LiverBilliary	1	1	1	1	0	8	0	0	0	0	0	0	0	0	16	7	0	0	0	0	0	2	8	0	0	0	0	0	0	0	0	0	0	0	0	0	0	0	0	0	0	0	0
201943	60	0	0	0	1	Lung	1	0	1	1	0	8	0	3	0	0	0	0	0	1	33	5	0	1	0	1	1	4	4	0	0	0	0	0	0	0	0	0	0	0	0	0	0	0	0	0	0	0	0
202494	86	0	1	1	1	HeadNeck	1	0	2	1	0	8		1	0	0	0	0	0	0	34	3	0	0	0	0	0	3	5	0	0	0	0	0	0	0	0	0	0	0	0	0	0	0	0	0	0	0	0
203262	75	1	1	0	1	Lung	1	1	2	1	0	8	0	2	0	0	0	0	0	0	40	8	0	0	0	0	0	2	8	1	0	0	0	0	0	0	0	0	1	0	0	0	0	0	0	0	0	0	0
207054	45	0	1	0	2	Brain	1	0	2	1	0	8	0	1	0	0	0	0	0	0	16	5	0	0	0	0	0	4	7	0	0	0	0	0	0	0	0	0	0	0	0	0	0	0	0	0	0	0	0
208907	78	1	1	0	1	LowerGI	1	0	0	1	0	8	0	0	0	1	0	0	0	0	42	11	0	0	0	0	0	3	10	1	0	0	0	0	0	0	0	0	1	0	0	0	0	0	0	0	0	0	0
208956	49	0	1	0	1	Urolog	1	0	0	1	0	8	0	0	0	0	0	0	0	0	13	4	0	0	0	0	0	3	5	0	0	0	0	0	0	0	0	0	0	0	0	0	0	0	0	0	0	0	0
209722	80	0	0	1	2	Gynecol	1	0	2	1	0	8	0	1	0	0	0	0	0	0	23	5	0	0	0	0	0	2	5	0	0	0	0	0	0	0	0	0	0	0	0	0	0	0	0	0	0	0	0
210338	75	0	1	0	3	LowerGI	2	1	2	1	0	8	0	3	0	0	0	0	0	1	38	10	0	0	0	0	0	1	7	0	0	0	0	0	0	0	0	0	0	0	0	0	0	0	0	0	0	0	0
227977	58	0	0	6	3	LowerGI	2	0	1	1	0	8	0	0	0	0	1	0	0	0	41	9	0	0	0	0	0	15	33	0	0	0	0	0	0	0	0	0	0	0	0	0	0	0	0	0	0	0	0
230912	55	0	0	1	2	LowerGI	2	1	2	1	0	8	0	0	1	0	0	0	0	0	63	17	0	0	0	1	1	17	18	0	0	0	0	0	0	0	0	0	0	0	0	0	0	0	0	0	0	0	0
232802	60	0	1	34	2	LiverBilliary	1	1	2	1	0	8	0	1	0	0	0	0	0	0	28	8	0	0	0	0	1	8	51	0	0	0	0	0	0	0	0	0	0	0	0	0	0	0	0	0	0	0	0
235274	44	0	1	1	2	Brain	1	0	1	1	0	8	0	0	0	0	0	0	0	0	7	4	0	0	0	0	0	2	5	0	0	0	0	0	0	0	0	0	0	0	0	0	0	0	0	0	0	0	0
236453	69	1	0	45	1	Hematol	3	3	1	0	1	3	0	1	1	0	0	1	0	0	104	14	0	1	0	1	1	1	46	2	1	0	1	1	0	0	1	0	0	0	0	1	0	0	0	0	0	0	0
236929	79	0	1	2	3	Urolog	2	0	0	1	0	8	0	1	1	0	0	0	0	0	44	12	0	0	0	0	0	77		0	0	0	0	0	0	0	0	0	0	0	0	0	0	0	0	0	0	0	0
237739	60	0	1	1	2	LowerGI	1	0	1	1	0	8	0	1	0	0	0	0	0	0	17	5	0	0	0	0	0	2	9	0	0	0	0	0	0	0	0	0	0	0	0	0	0	0	0	0	0	0	0
238430	55	0	0	1	2	LowerGI	1	1	2	1	0	8	0	1	0	0	0	0	0	0	16	6	0	0	0	0	0	1	6	0	0	0	0	0	0	0	0	0	0	0	0	0	0	0	0	0	0	0	0
239529	64	1	1	0	1	Lung	1	0	1	1	0	8	0	3	0	1	0	1	0	1	59	16	0	0	0	0	0	0		1	1	0	0	1	0	0	1	0	0	0	0	0	0	0	0	0	0	0	0
239590	51	0	1	6	1	UpperGI	2	1	1	1	0	8	0	2	1	0	1	0	0	1	31	6	0	0	0	1	1	2	8	0	0	0	0	0	0	0	0	0	0	0	0	0	0	0	0	0	0	0	0
240916	38	0	0	1	2	Brain	1	0	1	1	0	8	0	1	0	0	0	0	0	0	0	6	0	0	0	0	0	2	6	0	0	0	0	0	0	0	0	0	0	0	0	0	0	0	0	0	0	0	0
242144	78	0	0	0	2	Breast	1	0	1	1	0	8	0	2	0	0	0	0	0	0	22	6	0	0	0	0	0	2	2	0	0	0	0	0	0	0	0	0	0	0	0	0	0	0	0	0	0	0	0
243347	67	1	1	1	1	Lung	3	0	1	1	0	8	0	1	0	0	0	0	0	1	18	4	0	0	0	0	1	35	97	1	0	0	0	0	0	0	0	0	0	1	0	0	0	0	0	0	0	0	0
244401	42	0	0	5	1	LiverBilliary	3	1	1	1	0	8	0	2	0	0	0	0	0	1	31	7	0	0	0	0	0	5	19	0	0	0	0	0	0	0	0	0	0	0	0	0	0	0	0	0	0	0	0
244588	75	0	1	1	2	UpperGI	1	0	1	1	0	8	0	0	0	0	0	0	0	0	16	4	0	0	0	0	0	3	11	0	0	0	0	0	0	0	0	0	0	0	0	0	0	0	0	0	0	0	0
246119	60	1	1	18	1	HeadNeck	2	1	2	1	0	8	0	3	0	0	0	0	0	0	41	5	1	0	0	0	1	4	60	1	0	0	0	0	0	0	0	0	0	1	0	0	0	0	0	0	0	0	0
247504	80	0	0	5	1	LiverBilliary	2	0	1	1	0	8	0	2	0	0	0	0	0	1	42	11	0	0	0	1	1	6	11	0	0	0	0	0	0	0	0	0	0	0	0	0	0	0	0	0	0	0	0
248042	81	0	0	0	1	Breast	3	1	2	1	0	8	0	1	1	0	0	0	0	1	55	9	0	0	0	0	0	33		0	0	0	0	0	0	0	0	0	0	0	0	0	0	0	0	0	0	0	0
248261	67	0	1	1	2	LowerGI	1	0	1	1	0	8	0	0	0	0	0	0	0	0	19	5	0	0	0	0	0	3	9	0	0	0	0	0	0	0	0	0	0	0	0	0	0	0	0	0	0	0	0
252243	30	0	1	116	1	Softtissue	3	1	2	1	0	8	0	0	1	0	0	0	0	1	75	14	0	0	1	1	1	11	127	0	0	0	0	0	0	0	0	0	0	0	0	0	0	0	0	0	0	0	0
254719	64	0	1	3	2	LowerGI	2	1	2	1	0	8	0	3	0	0	0	0	0	0	41	4	0	0	0	0	0	2	9	0	0	0	0	0	0	0	0	0	0	0	0	0	0	0	0	0	0	0	0
255338	56	0	0	16	2	UpperGI	2	0	1	1	0	8	0	2	1	0	0	1	0	0	17	7	0	0	0	0	0	9	58	0	0	0	0	0	0	0	0	0	0	0	0	0	0	0	0	0	0	0	0
255514	37	0	0	7	3	Gynecol	2	0	1	1	0	8	0	0	1	0	0	0	0	1	30	5	0	0	0	1	1	21	28	0	0	0	0	0	0	0	0	0	0	0	0	0	0	0	0	0	0	0	0
263556	87	1	1	2	1	Urolog	2	0	1	1	0	8	0	3	0	1	1	0	0	1	41	11	0	0	0	0	0	3	12	1	0	0	0	0	0	0	0	0	1	0	0	0	0	0	0	0	0	0	0
265945	71	0	1	0	2	LowerGI	1	1	1	1	0	8	0	3	0	0	0	0	0	0	31	5	0	0	0	0	0	2	9	0	0	0	0	0	0	0	0	0	0	0	0	0	0	0	0	0	0	0	0
266899	91	0	0	0	1	Breast	2	0	0	1	0	8	0	3	0	0	1	0	0	1	48	7	0	0	0	0	0	2	12	0	0	0	0	0	0	0	0	0	0	0	0	0	0	0	0	0	0	0	0
269804	67	0	1	2	2	LowerGI	2	1	2	1	0	8	0	3	1	0	0	1	0	1	55	13	0	0	0	0	0	3	17	0	0	0	0	0	0	0	0	0	0	0	0	0	0	0	0	0	0	0	0
270969	73	0	1	2	1	Urolog	1	0	2	1	0	8	0	0	0	0	0	1	0	1	38	9	0	0	0	0	0	3	15	0	0	0	0	0	0	0	0	0	0	0	0	0	0	0	0	0	0	0	0
283554	47	0	0	5	1	Breast	3	1	2	1	0	8		3	1	0	0	1	0	1	63	12	0	0	0	1	1	3	8	0	0	0	0	0	0	0	0	0	0	0	0	0	0	0	0	0	0	0	0
285325	72	0	0	13	3	LiverBilliary	2	0	1	1	0	8	0	3	0	0	0	0	0	1	41	10	0	0	0	0	1	6	37	0	0	0	0	0	0	0	0	0	0	0	0	0	0	0	0	0	0	0	0
285711	45	0	0	2	3	LowerGI	0	0	0	1	0	8		0	0	0	0	0	0	1	21	3	0	0	0	0	0	2	8	0	0	0	0	0	0	0	0	0	0	0	0	0	0	0	0	0	0	0	0
288386	74	0	1	4	1	Hematol	2	2	1	0	1	0	0	3	0	0	0	0	0	0	47	12	0	0	0	1	1	4	8	0	0	0	0	0	0	0	0	0	0	0	0	0	0	0	0	0	0	0	0
290722	45	0	1	5	1	Hematol	1	2	2	0	1	3	0	0	0	0	0	0	0	0	24	6	0	0	0	0	0	4	30	0	0	0	0	0	0	0	0	0	0	0	0	0	0	0	0	0	0	0	0
291601	57	0	1	2	2	LiverBilliary	1	0	1	1	0	8	0	2	1	0	0	0	0	0	21	10	0	0	0	0	0	15	31	0	0	0	0	0	0	0	0	0	0	0	0	0	0	0	0	0	0	0	0
291996	76	0	0	4	3	Hematol	0	3	1	0	1	3		0	0	0	0	0	0	0	37	5	0	0	0	0	0	2	14	0	0	0	0	0	0	0	0	0	0	0	0	0	0	0	0	0	0	0	0
294021	74	0	1	4	1	Lung	1	1	2	1	0	8		0	1	0	0	1	0	1	60	8	0	0	0	0	1	14	21	0	0	0	0	0	0	0	0	0	0	0	0	0	0	0	0	0	0	0	0
295642	43	0	1	0	1	OtherUnknow	2	1	2	1	0	8		1	1	1	0	1	0	1	60	12	0	0	1	1	1	3	3	0	0	0	0	0	0	0	0	0	0	0	0	0	0	0	0	0	0	0	0
298174	88	1	0	10	1	Hematol	2	3	2	0	1	1	0	1	1	1	0	0	0	1	83	9	0	0	1	1	1	5	15	2	1	0	0	1	1	0	1	0	0	0	0	0	0	0	0	0	0	0	0
301902	58	1	1	13	1	Hematol	3	3	2	0	1	3		0	1	0	0	1	0	1	75	13	0	0	0	1	1	13	26	1	1	0	1	1	0	0	1	0	0	0	0	0	0	0	0	0	0	0	0
302407	49	0	0	0	2	Urolog	1	1	2	1	0	8	0	1	0	0	0	0	0	0	18	6	0	0	0	0	0	2	3	0	0	0	0	0	0	0	0	0	0	0	0	0	0	0	0	0	0	0	0
302511	22	1	0	0	3	Breast	3	1	2	1	0	8		0	1	0	0	1	0	0	40	10	0	0	0	1	1	2	2	1	0	0	0	0	0	0	0	0	0	0	0	0	0	0	1	0	0	0	0
303018	50	1	1	46	1	OtherUnknow	3	1	1	1	0	8	0	2	0	0	0	0	0	1	36	9	0	0	0	1	1	7	53	2	0	0	0	0	0	0	0	0	1	0	0	1	0	0	0	0	0	0	0
304447	70	1	0	31	1	HeadNeck	3	1	2	1	0	8	0	2	0	0	0	0	0	0	42	6	0	0	0	0	1	2	37	1	0	0	0	0	0	0	0	0	0	1	0	0	0	0	0	0	0	0	0
307174	71	0	1	1	1	HeadNeck	1	0	0	1	0	8		1	1	1	0	1	0	0	92	14	0	0	0	1	1	3	4	0	0	0	0	0	0	0	0	0	0	0	0	0	0	0	0	0	0	0	0
308123	54	0	1	5	3	HeadNeck	1	0	0	1	0	8		1	1	1	0	1	0	1	66	13	0	0	0	1	1	2	7	0	0	0	0	0	0	0	0	0	0	0	0	0	0	0	0	0	0	0	0
308738	72	0	0	3	3	UpperGI	1	0	0	1	0	8		0	1	0	0	0	0	1	43	5	0	0	0	1	1	8	11	0	0	0	0	0	0	0	0	0	0	0	0	0	0	0	0	0	0	0	0
310295	68	0	1	8	1	Hematol	3	3	2	0	1	3		0	1	0	0	1	0	0	54	10	0	0	1	1	1	14	22	0	0	0	0	0	0	0	0	0	0	0	0	0	0	0	0	0	0	0	0
310536	30	0	1	5	1	Hematol	3	3	2	0	1	3		0	1	1	0	1	0	1	63	10	0	0	0	0	1	6	25	0	0	0	0	0	0	0	0	0	0	0	0	0	0	0	0	0	0	0	0
310730	43	0	1	1	3	Hematol	4	2	2	0	1	5		2	0	1	0	0	0	0	55	9	0	0	0	0	0	4	12	0	0	0	0	0	0	0	0	0	0	0	0	0	0	0	0	0	0	0	0
310897	88	0	0	2	3	Urolog	0	0	2	1	0	8		0	0	0	0	0	0	1	49	2	0	0	0	0	1	5	14	0	0	0	0	0	0	0	0	0	0	0	0	0	0	0	0	0	0	0	0
312208	71	1	1	0	1	Urolog	2	0	1	1	0	8		3	1	1	0	0	1	1	60	7	0	0	0	1	1	5	5	1	0	0	0	0	0	0	0	0	0	0	0	0	0	0	0	0	0	0	0
312552	55	0	1	0	1	HeadNeck	3	1	1	1	0	8	0	1	0	1	0	0	0	1	45	8	0	0	0	1	1	6	6	0	0	0	0	0	0	0	0	0	0	0	0	0	0	0	0	0	0	0	0
314027	52	0	1	8	1	Lung	3	1	2	1	0	8		0	1	0	0	1	0	0	88	17	0	0	1	1	1	4	12	0	0	0	0	0	0	0	0	0	0	0	0	0	0	0	0	0	0	0	0
314435	74	1	1	1	1	Urolog	4	1	2	1	0	8		2	0	0	0	0	0	1	44	4	0	0	0	1	1	10	11	2	0	0	0	0	0	0	0	0	1	0	0	0	0	1	0	0	0	0	0
316479	83	0	1	10	2	Urolog	1	0	0	1	0	8		0	0	1	0	0	0	0	39	4	0	0	0	1	1	3	13	0	0	0	0	0	0	0	0	0	0	0	0	0	0	0	0	0	0	0	0
317633	73	0	1	28	1	Lung	0	0	0	1	0	8		1	1	1	0	0	1	1	56	10	0	0	0	1	1	23	51	0	0	0	0	0	0	0	0	0	0	0	0	0	0	0	0	0	0	0	0
317955	69	1	0	0	1	Hematol	4	3	1	0	1	1		1	0	1	0	0	0	1	46	13	0	0	1	1	1	3	25	2	1	0	1	1	0	0	1	0	0	0	0	1	0	0	0	0	0	0	0
319100	85	0	0	14	1	LowerGI	1	0	1	1	0	8	0	3	1	0	0	1	0	1	59	12	0	0	0	0	0	18	133	0	0	0	0	0	0	0	0	0	0	0	0	0	0	0	0	0	0	0	0
322606	83	0	1	3	1	Urolog	2	0	2	1	0	8	0	3	0	0	1	0	0	1	35	6	0	0	0	0	1	2	10	0	0	0	0	0	0	0	0	0	0	0	0	0	0	0	0	0	0	0	0
323576	57	0	1	4	1	Urolog	2	1	2	1	0	8	0	1	1	0	0	1	0	1	47	16	0	0	0	1	1	2	6	0	0	0	0	0	0	0	0	0	0	0	0	0	0	0	0	0	0	0	0
328470	69	0	1	1	2	LiverBilliary	1	0	1	1	0	8	0	3	0	0	0	1	0	0	19	9	0	0	0	0	0	3	23	0	0	0	0	0	0	0	0	0	0	0	0	0	0	0	0	0	0	0	0
330634	42	1	0	2	1	OtherUnknow	3	1	2	1	0	8	0	3	1	1	0	1	0	1	75	16	0	0	0	1	1	1	3	3	1	0	0	1	1	0	1	0	1	0	0	0	0	0	0	0	0	0	0
334276	76	0	1	0	1	Urolog	1	1	1	1	0	8	0	1	0	0	0	0	0	1	40	7	0		0	0	0	10	16	0	0	0	0	0	0	0	0	0	0	0	0	0	0	0	0	0	0	0	0
339514	56	1	0	8	1	OtherUnknow	3	1	2	1	0	8	0	2	0	0	0	0	0	0	26	6	0	0	1	0	1	3	16	1	0	0	0	0	0	0	0	0	0	1	0	0	0	0	0	0	0	0	0
340314	64	0	0	2	2	LowerGI	1	1	2	1	0	8	0	0	0	0	0	0	0	1	35	7	0	0	0	0	0	2	34	0	0	0	0	0	0	0	0	0	0	0	0	0	0	0	0	0	0	0	0
344919	74	0	1	4	2	UpperGI	1	0	0	1	0	8	0	3	0	0	0	0	0	1	15	4	0	0	0	0	0	1	18	0	0	0	0	0	0	0	0	0	0	0	0	0	0	0	0	0	0	0	0
357303	67	1	1	0	1	Urolog	2	1	2	1	0	8	0	0	1	0	0	0	0	1	47	5	0	0	1	1	1	5	5	1	0	0	0	0	0	0	0	0	0	0	0	0	0	1	0	0	0	0	0
357879	53	1	1	5	1	Lung	2	0	1	1	0	8	0	2	1	0	0	0	0	0	60	12	0	0	0	1	1	8	13	2	0	0	0	0	0	0	0	0	0	1	1	0	0	0	0	0	0	0	0
359452	61	1	0	0	1	LiverBilliary	2	1	2	1	0	8	0	2	1	1	0	1	0	0	71	15	0	0	0	1	1	3	3	1	0	0	0	0	0	0	0	0	1	0	0	0	0	0	0	0	0	0	0
360278	47	1	0	0	3	OtherUnknow	1	0	1	1	0	8	0	0	0	0	1	0	0	0	21	7	0	0	0	0	0	3	4	2	0	1	0	1	0	0	0	0	0	1	0	0	0	0	0	0	0	0	0
363103	55	0	0	1	2	Gynecol	1	0	1	1	0	8	0	0	0	0	0	0	0	0	11	6	0	0	0	0	1	1	38	0	0	0	0	0	0	0	0	0	0	0	0	0	0	0	0	0	0	0	0
371303	73	0	1	25	1	Hematol	3	2	2	0	1	2	1	3	0	0	0	0	0	1	38	5	0	0	1	0	1	1	65	0	0	0	0	0	0	0	0	0	0	0	0	0	0	0	0	0	0	0	0
389138	82	0	1	0	1	Urolog	1	0	0	1	0	8	0	3	0	0	0	0	0	0	31	5	0	0	0	0	0	3	3	0	0	0	0	0	0	0	0	0	0	0	0	0	0	0	0	0	0	0	0
391151	82	0	1	6	2	Lung	1	1	1	1	0	8	0	0	0	0	0	0	0	0	27	1	0	0	0	0	0	1	13	0	0	0	0	0	0	0	0	0	0	0	0	0	0	0	0	0	0	0	0
400383	51	0	1	0	1	Hematol	1	2	1	0	1	5	0	0	0	0	0	0	0	0	23	5	0	0	0	0	0	2	7	0	0	0	0	0	0	0	0	0	0	0	0	0	0	0	0	0	0	0	0
409203	36	0	0	0	2	Breast	1	0	0	1	0	8	0	0	0	0	0	0	0	0	0	7	0	0	0	0	0	1	5	0	0	0	0	0	0	0	0	0	0	0	0	0	0	0	0	0	0	0	0
417036	70	1	1	2	1	Brain	2	0	2	1	0	8	0	3	0	0	1	0	0	1	45	8	0	0	0	0	0	5	22	1	0	0	0	0	0	0	0	0	0	0	0	1	0	0	0	0	0	0	0
421021	50	0	0	2	2	Gynecol	1	1	1	1	0	8	0	0	0	0	0	0	0	0	21	6	0	0	0	0	0	6	52	0	0	0	0	0	0	0	0	0	0	0	0	0	0	0	0	0	0	0	0
424753	50	0	0	0	2	Gynecol	1	1	0	1	0	8	0	0	0	0	1	0	0	0	22	5	0	0	0	0	0	3	6	0	0	0	0	0	0	0	0	0	0	0	0	0	0	0	0	0	0	0	0
425094	58	0	0	1	2	LowerGI	1	1	2	1	0	8	0	2	0	0	0	0	0	0	25	5	0	0	0	0	0	2	7	0	0	0	0	0	0	0	0	0	0	0	0	0	0	0	0	0	0	0	0
430106	73	0	1	1	2	LiverBilliary	1	0	1	1	0	8	0	1	0	0	0	0	0	0	30	9	0	0	0	0	0	2	26	0	0	0	0	0	0	0	0	0	0	0	0	0	0	0	0	0	0	0	0
444493	67	0	1	4	3	LiverBilliary	1	0	2	1	0	8	0	1	0	1	1	1	0	0	39	8	0	0	0	0	0	2	34	0	0	0	0	0	0	0	0	0	0	0	0	0	0	0	0	0	0	0	0
454926	74	0	0	3	1	Breast	1	1	2	1	0	8	0	3	1	0	0	0	0	1	41	7	0	0	0	0	0	2	11	0	0	0	0	0	0	0	0	0	0	0	0	0	0	0	0	0	0	0	0
478354	73	0	0	5	2	Gynecol	1	1	2	1	0	8	0	0	0	0	0	0	0	0	24	4	0	0	0	0	0	1	11	0	0	0	0	0	0	0	0	0	0	0	0	0	0	0	0	0	0	0	0
480146	70	0	1	1	2	LowerGI	1	1	2	1	0	8	0	1	0	0	0	0	0	0	26	5	0	0	0	0	0	1	5	0	0	0	0	0	0	0	0	0	0	0	0	0	0	0	0	0	0	0	0
490423	73	1	1	0	1	Lung	2	0	1	1	0	8	0	3	0	1	1	0	0	1	43	11	0	0	1	1	1	4	4	1	0	0	0	0	0	0	0	0	0	1	0	0	0	0	0	0	0	0	0
494739	61	0	1	1	2	LowerGI	1	0	1	1	0	8	0	0	0	0	0	0	0	0	23	4	0	0	0	0	0	3	41	0	0	0	0	0	0	0	0	0	0	0	0	0	0	0	0	0	0	0	0
500532	62	0	1	8	3	LowerGI	1	1	1	1	0	8	0	2	1	0	0	0	0	0	56	9	0	0	0	0	0	34	62	0	0	0	0	0	0	0	0	0	0	0	0	0	0	0	0	0	0	0	0
501024	70	1	0	0	1	LowerGI	1	0	1	1	0	8	0	0	1	0	0	0	0	0	31	4	0	0	0	0	0	5	19	1	0	0	0	0	0	0	0	0	0	0	0	0	0	0	0	0	1	1	0
502464	61	0	1	1	2	HeadNeck	1	0	0	1	0	8	0	0	0	0	0	0	0	0	12	4	0	0	0	0	0	2	9	0	0	0	0	0	0	0	0	0	0	0	0	0	0	0	0	0	0	0	0
502916	55	0	0	1	2	Gynecol	2	0	1	1	0	8	0	1	0	0	0	1	0	0	19	10	0	0	0	0	0	4	8	0	0	0	0	0	0	0	0	0	0	0	0	0	0	0	0	0	0	0	0
503876	47	0	0	0	2	Breast	1	0	0	1	0	8	0	0	0	0	0	0	0	0	7	5	0	0	0	0	0	2	4	0	0	0	0	0	0	0	0	0	0	0	0	0	0	0	0	0	0	0	0
506425	53	0	0	1	2	Gynecol	1	0	2	1	0	8	0	3	0	0	0	0	0	0	15	6	0	0	0	0	0	2	10	0	0	0	0	0	0	0	0	0	0	0	0	0	0	0	0	0	0	0	0
506709	55	0	0	1	2	Softtissue	1	0	1	1	0	8	0	1	0	0	0	0	0	0	14	4	0	0	0	0	0	1	10	0	0	0	0	0	0	0	0	0	0	0	0	0	0	0	0	0	0	0	0
507490	78	0	0	3	1	OtherUnknow	2	1	1	1	0	8	0	1	0	0	1	0	0	1	37	4	0	0	0	0	0	1	12	0	0	0	0	0	0	0	0	0	0	0	0	0	0	0	0	0	0	0	0
511565	64	0	0	0	2	UpperGI	2	0	1	1	0	8	0	3	0	0	0	0	0	0	17	6	0	0	0	1	1	4	4	0	0	0	0	0	0	0	0	0	0	0	0	0	0	0	0	0	0	0	0
512213	57	0	1	1	2	LowerGI	1	1	2	1	0	8	0	0	0	0	0	0	0	0	23	7	0	0	0	0	0	1	4	0	0	0	0	0	0	0	0	0	0	0	0	0	0	0	0	0	0	0	0
515100	55	1	0	0	1	Brain	3	0	2	1	0	8	0	0	0	0	0	0	0	1	23	8	0	0	1	0	0	2	20	1	0	0	0	0	0	0	0	0	0	0	0	1	0	0	0	0	0	0	0
544123	73	0	1	20	2	UpperGI	3	0	2	1	0	8	0	1	0	0	0	0	0	0	25	6	0	0	0	0	0	2	24	0	0	0	0	0	0	0	0	0	0	0	0	0	0	0	0	0	0	0	0
550746	57	0	1	1	1	UpperGI	1	0	1	1	0	8	0	1	0	0	0	0	0	0	19	6	0	0	0	0	0	1	29	0	0	0	0	0	0	0	0	0	0	0	0	0	0	0	0	0	0	0	0
575841	66	0	1	7	2	Urolog	1	0	1	1	0	8	0	3	0	0	0	0	0	0	17	9	0	0	0	0	0	1	20	0	0	0	0	0	0	0	0	0	0	0	0	0	0	0	0	0	0	0	0
590281	67	0	0	5	3	LowerGI	1	0	1	1	0	8	0	1	0	0	0	1	0	1	51	14	0	0	0	1	1	1	6	0	0	0	0	0	0	0	0	0	0	0	0	0	0	0	0	0	0	0	0
600454	71	0	0	1	2	LowerGI	1	0	2	1	0	8	0	1	0	0	0	0	0	0	18	6	0	0	0	0	0	4	7	0	0	0	0	0	0	0	0	0	0	0	0	0	0	0	0	0	0	0	0
602104	74	0	0	2	2	UpperGI	1	0	2	1	0	8	0	3	0	0	0	0	0	0	17	6	0	0	0	0	0	2	8	0	0	0	0	0	0	0	0	0	0	0	0	0	0	0	0	0	0	0	0
603015	65	0	1	0	1	Urolog	1	0	2	1	0	8	0	1	1	1	0	1	0	0	73	16	0	0	0	1	1	30	30	0	0	0	0	0	0	0	0	0	0	0	0	0	0	0	0	0	0	0	0
603248	50	0	0	6	2	HeadNeck	1	0	2	1	0	8	0	0	0	0	0	0	0	0	17	5	0	0	0	0	0	2	12	0	0	0	0	0	0	0	0	0	0	0	0	0	0	0	0	0	0	0	0
604038	76	0	0	1	2	Gynecol	1	0	2	1	0	8	0	3	0	0	0	0	0	0	18	6	0	0	0	0	0	3	6	0	0	0	0	0	0	0	0	0	0	0	0	0	0	0	0	0	0	0	0
605228	69	0	1	0	2	Urolog	1	0	0	1	0	8	0	2	0	0	0	0	0	0	19	10	0	0	0	0	0	2	3	0	0	0	0	0	0	0	0	0	0	0	0	0	0	0	0	0	0	0	0
605262	77	1	0	8	2	Urolog	3	0	2	1	0	8	0	3	0	1	0	0	0	1	29	9	0	0	0	0	0	3	13	1	0	0	0	0	0	0	0	0	0	0	0	0	0	0	0	0	0	0	0
605498	52	1	0	3	1	Urolog	3	1	2	1	0	8	0	3	0	1	0	0	0	1	53	10	0	0	0	0	0	4	43	1	0	0	0	0	0	0	0	0	1	0	0	0	0	0	0	0	0	0	0
605983	67	0	0	2	2	Urolog	1	0	1	1	0	8	0	0	0	0	0	0	0	0	31	14	0	0	0	1	1	9	11	0	0	0	0	0	0	0	0	0	0	0	0	0	0	0	0	0	0	0	0
606266	66	0	0	1	2	LowerGI	1	0	2	1	0	8	0	3	0	0	0	0	0	0	12	7	0	0	0	0	0	6	10	0	0	0	0	0	0	0	0	0	0	0	0	0	0	0	0	0	0	0	0
606403	64	1	1	0	1	Urolog	2	1	2	1	0	8	0	3	1	1	0	1	0	1	71	14	0	0	0	1	1	4	4	1	0	0	0	0	0	0	0	0	1	0	0	0	0	0	0	0	0	0	0
607688	47	0	1	7	3	HeadNeck	2	0	1	1	0	8	0	2	1	0	0	0	0	0	29	5	0	0	0	0	0	4	34	0	0	0	0	0	0	0	0	0	0	0	0	0	0	0	0	0	0	0	0
609162	57	0	0	0	1	Lung	1	0	1	1	0	8	0	3	0	0	0	0	0	0	31	4	0	0	0	0	0	4	8	0	0	0	0	0	0	0	0	0	0	0	0	0	0	0	0	0	0	0	0
609233	56	0	1	1	2	UpperGI	1	0	1	1	0	8	0	0	1	0	0	1	0	0	23	7	0	0	0	0	0	10	13	0	0	0	0	0	0	0	0	0	0	0	0	0	0	0	0	0	0	0	0
610526	80	0	0	0	2	Breast	1	1	2	1	0	8	0	1	0	0	0	0	0	0	31	5	0	0	0	0	0	1	2	0	0	0	0	0	0	0	0	0	0	0	0	0	0	0	0	0	0	0	0
611618	32	0	1	1	2	OtherUnknow	1	1	2	1	0	8	0	0	0	0	0	0	0	0	18	5	0	0	0	0	0	3	6	0	0	0	0	0	0	0	0	0	0	0	0	0	0	0	0	0	0	0	0
612902	31	0	1	0	1	LowerGI	2	1	2	1	0	8	0	3	0	1	0	0	0	0	31	10	0	0	1	0	1	3	15	0	0	0	0	0	0	0	0	0	0	0	0	0	0	0	0	0	0	0	0
613273	45	0	1	1	2	LowerGI	1	0	2	1	0	8	0	0	0	0	0	0	0	0	12	6	0	0	0	0	0	5	36	0	0	0	0	0	0	0	0	0	0	0	0	0	0	0	0	0	0	0	0
614302	53	0	1	1	2	Urolog	1	0	2	1	0	8	0	3	0	0	0	0	0	0	15	9	0	0	0	0	0	1	7	0	0	0	0	0	0	0	0	0	0	0	0	0	0	0	0	0	0	0	0
615178	67	0	0	1	2	Gynecol	1	1	2	1	0	8	0	3	0	0	0	0	0	0	33	9	0	0	0	0	0	7	9	0	0	0	0	0	0	0	0	0	0	0	0	0	0	0	0	0	0	0	0
616212	68	0	1	1	2	LowerGI	1	0	1	1	0	8	0	2	0	0	0	0	0	0	28	8	0	0	0	0	0	5	9	0	0	0	0	0	0	0	0	0	0	0	0	0	0	0	0	0	0	0	0
618762	72	0	0	2	2	UpperGI	1	0	0	1	0	8	0	2	0	0	0	0	0	0	22	0	0	0	0	0	0	2	7	0	0	0	0	0	0	0	0	0	0	0	0	0	0	0	0	0	0	0	0
630461	49	0	1	10	1	Lung	3	0	2	1	0	8	0	3	1	0	0	1	0	1	70	13	0	0	0	1	1	7	17	0	0	0	0	0	0	0	0	0	0	0	0	0	0	0	0	0	0	0	0
642079	52	1	0	0	3	OtherUnknow	1	1	1	1	0	8	0	2	1	0	0	0	0	0	40	10	0	0	0	1	1	14	14	1	0	0	0	0	0	0	0	0	0	1	0	0	0	0	0	0	0	0	0
692819	39	0	0	0	3	LowerGI	2	0	1	1	0	8	0	0	0	0	0	0	0	0	12	4	0	0	0	0	0	5	8	0	0	0	0	0	0	0	0	0	0	0	0	0	0	0	0	0	0	0	0
701102	34	0	0	7	1	Gynecol	2	0	2	1	0	8	0	0	1	1	0	1	0	1	41	11	0	0	0	1	1	9	16	0	0	0	0	0	0	0	0	0	0	0	0	0	0	0	0	0	0	0	0
701346	72	0	0	1	2	Brain	1	0	1	1	0	8	0	0	0	0	0	0	0	0	15	7	0	0	0	0	0	1	4	0	0	0	0	0	0	0	0	0	0	0	0	0	0	0	0	0	0	0	0
701464	54	0	1	1	3	HeadNeck	2	0	2	1	0	8	0	2	1	0	0	0	0	0	37	6	0	0	1	0	1	2	5	0	0	0	0	0	0	0	0	0	0	0	0	0	0	0	0	0	0	0	0
701507	73	0	1	5	2	LiverBilliary	1	0	1	1	0	8	0	3	0	0	0	0	0	0	31	12	0	0	0	0	0	9	17	0	0	0	0	0	0	0	0	0	0	0	0	0	0	0	0	0	0	0	0
701561	74	1	1	0	1	Urolog	1	0	1	1	0	8	0	3	0	0	0	0	0	1	32	7	0	0	0	0	0	2	11	2	1	0	0	1	0	1	0	1	0	0	0	0	0	0	0	0	0	0	0
701911	57	0	1	0	3	HeadNeck	2	0	2	1	0	8	0	1	0	0	0	0	0	1	33	7	0	0	0	0	0	11	20	0	0	0	0	0	0	0	0	0	0	0	0	0	0	0	0	0	0	0	0
701941	77	0	1	1	2	Urolog	1	0	2	1	0	8	0	3	0	0	0	0	0	0	34	9	0	0	0	0	0	2	8	0	0	0	0	0	0	0	0	0	0	0	0	0	0	0	0	0	0	0	0
701959	77	0	1	0	2	LowerGI	1	0	1	1	0	8	0	1	0	0	0	0	0	0	24	8	0	0	0	0	0	12	17	0	0	0	0	0	0	0	0	0	0	0	0	0	0	0	0	0	0	0	0
702178	61	1	0	35	1	Gynecol	3	0	1	1	0	8	0	3	0	1	0	0	0	1	45	8	0	0	0	1	1	6	41	1	0	0	0	0	0	0	0	0	1	0	0	0	0	0	0	0	0	0	0
702579	68	1	1	1	1	LowerGI	1	1	2	1	0	8	0	0	0	0	0	0	0	0	47	8	0	0	0	0	0	1	3	1	1	0	1	1	0	0	1	0	0	0	0	0	0	0	0	0	0	0	0
702924	57	1	0	0	1	Breast	1	0	1	1	0	8	0	1	0	1	0	1	0	1	48	14	0	0	0	0	0	6	17	2	1	0	0	1	1	0	1	0	0	0	0	0	0	0	0	0	0	0	0
703331	72	1	1	5	1	Urolog	2	0	2	1	0	8	0	3	0	1	0	0	0	1	50	16	0	0	0	0	0	12	22	1	0	0	0	0	0	0	0	0	0	0	0	0	0	0	0	0	0	0	0
703606	71	0	1	1	2	Lung	1	0	1	1	0	8	0	0	0	0	0	0	0	0	23	8	0	0	0	0	0	8	11	0	0	0	0	0	0	0	0	0	0	0	0	0	0	0	0	0	0	0	0
703609	70	1	1	0	1	UpperGI	3	1	1	1	0	8	0	1	0	1	0	0	1	1	59	11	0	0	1	1	1	9	9	2	0	0	0	0	1	0	1	0	0	0	0	0	0	0	0	1	0	0	0
703698	48	0	0	0	1	Lung	1	0	1	1	0	8	0	1	0	0	0	0	0	1	33	11	0	0	0	1	1	19	19	0	0	0	0	0	0	0	0	0	0	0	0	0	0	0	0	0	0	0	0
703831	86	0	1	6	3	Softtissue	1	0	1	1	0	8	0	3	0	0	0	0	0	0	28	5	0	0	0	0	0	2	9	0	0	0	0	0	0	0	0	0	0	0	0	0	0	0	0	0	0	0	0
704076	78	0	0	2	2	LowerGI	1	0	1	1	0	8	0	1	0	0	0	0	0	0	22	8	0	0	0	0	0	2	7	0	0	0	0	0	0	0	0	0	0	0	0	0	0	0	0	0	0	0	0
704255	71	0	0	4	2	LiverBilliary	1	0	1	1	0	8	0	0	0	0	0	0	0	1	31	11	0	0	0	0	0	21	29	0	0	0	0	0	0	0	0	0	0	0	0	0	0	0	0	0	0	0	0
704382	70	0	1	1	2	Urolog	1	0	1	1	0	8	0	3	0	0	0	0	0	0	15	5	0	0	0	0	0	4	5	0	0	0	0	0	0	0	0	0	0	0	0	0	0	0	0	0	0	0	0
704602	58	0	0	0	2	LowerGI	1	0	1	1	0	8	0	2	0	0	0	0	0	0	12	9	0	0	0	0	0	3	6	0	0	0	0	0	0	0	0	0	0	0	0	0	0	0	0	0	0	0	0
704638	51	0	1	1	2	LowerGI	1	0	1	1	0	8	0	0	0	0	0	0	0	0	7	7	0	0	0	0	0	2	5	0	0	0	0	0	0	0	0	0	0	0	0	0	0	0	0	0	0	0	0
704653	49	0	0	1	2	Brain	1	0	1	1	0	8	0	1	1	0	0	0	0	0	18	4	0	0	0	0	0	3	7	0	0	0	0	0	0	0	0	0	0	0	0	0	0	0	0	0	0	0	0
704863	50	0	1	2	2	UpperGI	1	0	1	1	0	8	0	0	0	0	0	0	0	0	15	6	0	0	0	0	0	4	14	0	0	0	0	0	0	0	0	0	0	0	0	0	0	0	0	0	0	0	0
704990	75	0	0	1	2	Urolog	1	0	1	1	0	8	0	2	0	0	0	0	0	0	30	7	0	0	0	0	0	4	7	0	0	0	0	0	0	0	0	0	0	0	0	0	0	0	0	0	0	0	0
705001	18	1	1	34	1	Softtissue	3	0	1	1	0	8	0	2	0	0	0	0	0	1	42	9	0	0	0	0	0	8	45	2	1	0	0	1	1	0	1	0	0	0	0	0	0	0	0	0	0	0	0
705045	63	0	0	1	2	Lung	1	0	1	1	0	8	0	1	0	0	0	0	0	0	15	4	0	0	0	0	0	3	5	0	0	0	0	0	0	0	0	0	0	0	0	0	0	0	0	0	0	0	0
705052	71	0	0	1	3	Gynecol	1	0	1	1	0	8	0	2	1	0	0	0	0	1	41	9	0	0	0	0	0	18	22	0	0	0	0	0	0	0	0	0	0	0	0	0	0	0	0	0	0	0	0
705126	43	0	1	0	2	Urolog	1	0	1	1	0	8	0	3	0	0	0	0	0	0	7	8	0	0	0	0	0	2	5	0	0	0	0	0	0	0	0	0	0	0	0	0	0	0	0	0	0	0	0
705139	61	0	1	0	1	UpperGI	1	0	1	1	0	8	0	3	0	1	0	0	0	0	37	10	0	0	0	0	0	19	22	0	0	0	0	0	0	0	0	0	0	0	0	0	0	0	0	0	0	0	0
705209	69	0	0	0	2	HeadNeck	1	0	1	1	0	8	0	1	0	0	0	0	0	0	14	7	0	0	0	0	0	1	3	0	0	0	0	0	0	0	0	0	0	0	0	0	0	0	0	0	0	0	0
705456	57	0	1	0	1	LiverBilliary	1	0	1	1	0	8	0	0	0	0	0	0	0	0	20	8	0	0	0	0	0	2	4	0	0	0	0	0	0	0	0	0	0	0	0	0	0	0	0	0	0	0	0
705538	49	0	0	4	2	Gynecol	1	0	1	1	0	8	0	3	0	0	0	0	0	0	14	5	0	0	0	0	1	3	28	0	0	0	0	0	0	0	0	0	0	0	0	0	0	0	0	0	0	0	0
705557	56	0	1	1	2	HeadNeck	1	0	2	1	0	8	0	1	0	0	0	0	0	0	12	6	0	0	0	0	0	3	8	0	0	0	0	0	0	0	0	0	0	0	0	0	0	0	0	0	0	0	0
705611	54	1	0	23	3	Brain	3	0	1	1	0	8	0	0	1	0	0	0	0	1	33	6	0	0	0	0	0	7	40	1	0	0	0	0	0	0	0	0	0	0	0	1	0	0	0	0	0	0	0
705653	74	0	1	1	2	UpperGI	1	0	1	1	0	8	0	3	0	0	0	0	0	0	24	11	0	0	0	0	0	3	8	0	0	0	0	0	0	0	0	0	0	0	0	0	0	0	0	0	0	0	0
705833	61	0	0	0	1	Hematol	2	2	1	0	1	5	0	0	0	0	0	0	0	0	31	6	0	0	0	0	0	3	28	0	0	0	0	0	0	0	0	0	0	0	0	0	0	0	0	0	0	0	0
705871	72	0	1	1	2	LowerGI	1	0	1	1	0	8	0	0	0	0	0	0	0	0	22	9	0	0	0	0	0	2	5	0	0	0	0	0	0	0	0	0	0	0	0	0	0	0	0	0	0	0	0
705935	52	0	0	1	2	LowerGI	1	0	1	1	0	8	0	0	0	0	0	0	0	0	19	6	0	0	0	0	0	3	6	0	0	0	0	0	0	0	0	0	0	0	0	0	0	0	0	0	0	0	0
705992	38	0	1	1	2	HeadNeck	1	0	1	1	0	8	0	0	0	0	0	0	0	0	2	7	0	0	0	0	0	2	8	0	0	0	0	0	0	0	0	0	0	0	0	0	0	0	0	0	0	0	0
706053	80	0	1	1	2	UpperGI	1	0	1	1	0	8	0	1	0	0	0	0	0	0	21	5	0	0	0	0	0	4	14	0	0	0	0	0	0	0	0	0	0	0	0	0	0	0	0	0	0	0	0
706104	58	0	0	0	2	Breast	1	1	2	1	0	8	0	1	0	0	0	0	0	0	16	11	0	0	0	0	0	1	4	0	0	0	0	0	0	0	0	0	0	0	0	0	0	0	0	0	0	0	0
706167	86	0	1	0	2	Urolog	2	0	2	1	0	8	0	3	0	0	0	0	0	0	20	8	0	0	0	0	0	1	24	0	0	0	0	0	0	0	0	0	0	0	0	0	0	0	0	0	0	0	0
706193	62	0	0	1	2	Urolog	1	0	1	1	0	8	0	3	0	0	0	0	0	0	22	6	0	0	0	0	0	3	7	0	0	0	0	0	0	0	0	0	0	0	0	0	0	0	0	0	0	0	0
706214	48	0	0	1	2	Urolog	1	0	1	1	0	8	0	0	0	0	0	0	0	0	20	6	0	0	0	0	0	4	7	0	0	0	0	0	0	0	0	0	0	0	0	0	0	0	0	0	0	0	0
706282	58	0	0	1	2	Urolog	1	0	1	1	0	8	0	1	0	0	0	0	0	0	12	8	0	0	0	0	0	5	8	0	0	0	0	0	0	0	0	0	0	0	0	0	0	0	0	0	0	0	0
706366	56	0	1	0	2	LowerGI	1	1	1	1	0	8	0	3	0	0	0	0	0	0	16	7	0	0	0	0	0	2	3	0	0	0	0	0	0	0	0	0	0	0	0	0	0	0	0	0	0	0	0
706575	42	0	1	1	2	HeadNeck	1	0	2	1	0	8	0	0	0	0	0	0	0	0	12	4	0	0	0	0	0	2	9	0	0	0	0	0	0	0	0	0	0	0	0	0	0	0	0	0	0	0	0
706636	36	0	0	2	2	OtherUnknow	1	0	1	1	0	8	0	2	0	0	0	0	0	0	9	5	0	0	0	0	0	3	7	0	0	0	0	0	0	0	0	0	0	0	0	0	0	0	0	0	0	0	0
706690	44	0	0	1	2	Brain	1	0	1	1	0	8	0	2	0	0	0	0	0	0	10	5	0	0	0	0	0	2	6	0	0	0	0	0	0	0	0	0	0	0	0	0	0	0	0	0	0	0	0
706711	67	0	0	4	1	Gynecol	1	1	2	1	0	8	0	3	0	0	0	1	0	0	41	8	0	0	0	0	0	6	45	0	0	0	0	0	0	0	0	0	0	0	0	0	0	0	0	0	0	0	0
706728	52	0	1	4	2	Brain	3	0	1	1	0	8	0	0	0	0	0	0	0	0	14	5	0	0	0	0	0	3	7	0	0	0	0	0	0	0	0	0	0	0	0	0	0	0	0	0	0	0	0
706786	60	0	1	2	3	LowerGI	1	0	1	1	0	8	0	1	0	1	0	0	0	1	24	10	0	0	0	1	1	24	26	0	0	0	0	0	0	0	0	0	0	0	0	0	0	0	0	0	0	0	0
706883	68	0	0	1	2	UpperGI	1	0	1	1	0	8	0	0	0	0	0	0	0	0	31	6	0	0	0	0	0	2	7	0	0	0	0	0	0	0	0	0	0	0	0	0	0	0	0	0	0	0	0
706935	51	0	0	1	2	Brain	2	0	1	1	0	8	0	0	1	0	0	0	0	0	19	4	0	0	0	0	0	3	32	0	0	0	0	0	0	0	0	0	0	0	0	0	0	0	0	0	0	0	0
706946	46	0	0	1	2	UpperGI	1	0	1	1	0	8	0	0	0	0	0	0	0	0	15	7	0	0	0	0	0	2	8	0	0	0	0	0	0	0	0	0	0	0	0	0	0	0	0	0	0	0	0
706947	71	0	1	1	2	Urolog	1	0	1	1	0	8	0	1	0	0	0	0	0	0	20	5	0	0	0	0	0	3	7	0	0	0	0	0	0	0	0	0	0	0	0	0	0	0	0	0	0	0	0
706953	75	0	1	1	2	Softtissue	1	0	1	1	0	8	0	3	0	0	0	1	0	0	62	11	0	0	0	0	0	3	6	0	0	0	0	0	0	0	0	0	0	0	0	0	0	0	0	0	0	0	0
706989	72	0	1	0	2	Lung	1	0	1	1	0	8	0	1	1	0	0	0	0	0	47	5	0	0	0	0	0	4	5	0	0	0	0	0	0	0	0	0	0	0	0	0	0	0	0	0	0	0	0
707007	25	0	0	1	2	Softtissue	1	0	1	1	0	8	0	0	0	0	0	0	0	0	7	6	0	0	0	0	0	1	3	0	0	0	0	0	0	0	0	0	0	0	0	0	0	0	0	0	0	0	0
707061	56	0	1	1	2	Urolog	1	0	1	1	0	8	0	1	0	0	0	0	0	0	16	8	0	0	0	0	0	3	6	0	0	0	0	0	0	0	0	0	0	0	0	0	0	0	0	0	0	0	0
707238	47	0	0	1	2	Brain	2	0	1	1	0	8	0	1	0	0	0	0	0	0	12	7	0	0	0	0	0	2	5	0	0	0	0	0	0	0	0	0	0	0	0	0	0	0	0	0	0	0	0
707359	87	0	0	1	2	UpperGI	1	0	1	1	0	8	0	1	0	0	0	0	0	0	26	7	0	0	0	0	0	9	11	0	0	0	0	0	0	0	0	0	0	0	0	0	0	0	0	0	0	0	0
707447	71	0	1	1	2	HeadNeck	2	0	1	1	0	8	0	3	0	0	0	0	0	0	31	6	0	0	0	0	0	3	5	0	0	0	0	0	0	0	0	0	0	0	0	0	0	0	0	0	0	0	0
707564	78	0	0	1	2	LowerGI	1	0	1	1	0	8	0	3	0	0	0	0	0	0	26	6	0	0	0	0	0	4	7	0	0	0	0	0	0	0	0	0	0	0	0	0	0	0	0	0	0	0	0
707604	18	0	0	1	2	Brain	2	0	1	1	0	8	0	0	0	0	0	0	0	0	10	7	0	0	0	0	0	2	13	0	0	0	0	0	0	0	0	0	0	0	0	0	0	0	0	0	0	0	0
707633	47	0	0	1	2	LowerGI	1	1	1	1	0	8	0	0	0	0	0	0	0	0	21	6	0	0	0	0	0	3	6	0	0	0	0	0	0	0	0	0	0	0	0	0	0	0	0	0	0	0	0
707648	53	0	1	48	2	Brain	3	0	1	1	0	8	0	0	1	0	0	0	0	0	25	6	0	0	0	0	0	5	73	0	0	0	0	0	0	0	0	0	0	0	0	0	0	0	0	0	0	0	0
707658	46	0	0	14	2	Brain	2	0	1	1	0	8	0	3	0	0	0	0	0	0	30	9	0	0	0	0	0	3	20	0	0	0	0	0	0	0	0	0	0	0	0	0	0	0	0	0	0	0	0
707709	60	0	0	1	2	Urolog	1	0	1	1	0	8	0	1	0	0	0	0	0	0	14	6	0	0	0	0	0	2	4	0	0	0	0	0	0	0	0	0	0	0	0	0	0	0	0	0	0	0	0
707755	84	0	1	2	2	UpperGI	1	0	1	1	0	8	0	0	0	0	0	0	0	0	18	6	0	0	0	0	0	2	8	0	0	0	0	0	0	0	0	0	0	0	0	0	0	0	0	0	0	0	0
707846	54	0	0	1	2	UpperGI	1	0	1	1	0	8	0	0	0	0	0	0	0	0	7	4	0	0	0	0	0	6	10	0	0	0	0	0	0	0	0	0	0	0	0	0	0	0	0	0	0	0	0
707936	59	0	0	0	2	Lung	1	0	1	1	0	8	0	1	0	0	0	0	0	0	16	7	0	0	0	0	0	2	3	0	0	0	0	0	0	0	0	0	0	0	0	0	0	0	0	0	0	0	0
707968	79	0	1	1	2	Softtissue	1	0	1	1	0	8	0	1	0	0	0	0	0	0	29	9	0	0	0	0	0	1	3	0	0	0	0	0	0	0	0	0	0	0	0	0	0	0	0	0	0	0	0
708094	50	0	0	0	2	LowerGI	1	1	2	1	0	8	0	0	0	0	0	0	0	0	16	4	0	0	0	0	0	2	3	0	0	0	0	0	0	0	0	0	0	0	0	0	0	0	0	0	0	0	0
708127	69	0	0	1	2	LowerGI	1	0	1	1	0	8	0	2	0	0	0	0	0	0	21	5	0	0	0	0	0	4	7	0	0	0	0	0	0	0	0	0	0	0	0	0	0	0	0	0	0	0	0
708177	60	0	1	1	2	UpperGI	1	0	1	1	0	8	0	0	0	0	0	0	0	0	20	8	0	0	0	1	1	63	64	0	0	0	0	0	0	0	0	0	0	0	0	0	0	0	0	0	0	0	0
708195	74	0	1	3	2	Brain	2	0	1	1	0	8	0	0	1	0	0	0	0	0	28	7	0	0	0	0	0	6	14	0	0	0	0	0	0	0	0	0	0	0	0	0	0	0	0	0	0	0	0
708247	18	0	0	16	1	LiverBilliary	2	1	2	1	0	8	0	0	0	0	0	0	0	1	41	8	0	0	0	0	0	1	20	0	0	0	0	0	0	0	0	0	0	0	0	0	0	0	0	0	0	0	0
708272	37	0	1	1	2	LiverBilliary	1	0	1	1	0	8	0	0	0	0	1	0	0	0	13	6	0	0	0	1	1	28	29	0	0	0	0	0	0	0	0	0	0	0	0	0	0	0	0	0	0	0	0
708357	40	0	0	1	2	Brain	1	0	1	1	0	8	0	1	0	0	0	0	0	0	14	7	0	0	0	0	0	0	4	0	0	0	0	0	0	0	0	0	0	0	0	0	0	0	0	0	0	0	0
708493	56	0	1	1	2	UpperGI	1	0	1	1	0	8	0	0	0	0	0	0	0	0	14	7	0	0	0	0	0	6	9	0	0	0	0	0	0	0	0	0	0	0	0	0	0	0	0	0	0	0	0
708537	67	0	1	4	1	UpperGI	1	0	1	1	0	8	0	2	0	0	0	0	0	0	35	10	0	0	0	1	1	13	17	0	0	0	0	0	0	0	0	0	0	0	0	0	0	0	0	0	0	0	0
708540	56	0	1	1	2	Brain	1	0	1	1	0	8	0	0	0	0	0	0	0	0	14	7	0	0	0	0	0	2	4	0	0	0	0	0	0	0	0	0	0	0	0	0	0	0	0	0	0	0	0
708556	59	0	1	0	1	Hematol	3	3	1	0	1	3	0	3	0	1	0	0	0	1	42	13	0	0	0	1	1	15	15	0	0	0	0	0	0	0	0	0	0	0	0	0	0	0	0	0	0	0	0
708562	74	0	1	1	2	Urolog	1	0	1	1	0	8	0	3	0	0	0	0	0	0	33	6	0	0	0	0	0	1	3	0	0	0	0	0	0	0	0	0	0	0	0	0	0	0	0	0	0	0	0
708688	58	0	1	9	2	Lung	3	1	1	1	0	8	0	0	1	0	0	0	0	0	32	7	0	0	0	0	1	2	24	0	0	0	0	0	0	0	0	0	0	0	0	0	0	0	0	0	0	0	0
708716	63	0	1	1	2	UpperGI	1	0	1	1	0	8	0	2	0	0	0	0	0	0	20	6	0	0	0	0	0	4	8	0	0	0	0	0	0	0	0	0	0	0	0	0	0	0	0	0	0	0	0
708736	58	0	0	1	2	UpperGI	1	0	1	1	0	8	0	3	0	0	0	0	0	0	22	6	0	0	0	0	0	3	7	0	0	0	0	0	0	0	0	0	0	0	0	0	0	0	0	0	0	0	0
708791	77	0	1	0	2	Softtissue	1	0	2	1	0	8	0	1	0	0	0	0	0	0	22	6	0	0	0	0	0	1	2	0	0	0	0	0	0	0	0	0	0	0	0	0	0	0	0	0	0	0	0
708911	87	0	1	1	2	LowerGI	2	0	1	1	0	8	0	1	0	0	0	0	0	0	22	6	0	0	0	0	0	10	15	0	0	0	0	0	0	0	0	0	0	0	0	0	0	0	0	0	0	0	0
708995	59	0	0	1	2	Brain	1	0	1	1	0	8	0	1	1	0	0	0	0	0	18	4	0	0	0	0	0	2	6	0	0	0	0	0	0	0	0	0	0	0	0	0	0	0	0	0	0	0	0
709010	73	0	0	0	3	LowerGI	1	0	1	1	0	8	0	1	0	0	0	0	0	1	23	8	0	0	0	0	0	7	10	0	0	0	0	0	0	0	0	0	0	0	0	0	0	0	0	0	0	0	0
709248	32	0	0	2	2	OtherUnknow	2	0	1	1	0	8	0	0	0	0	0	0	0	0	12	5	0	0	0	0	0	3	13	0	0	0	0	0	0	0	0	0	0	0	0	0	0	0	0	0	0	0	0
709277	69	0	0	22	2	OtherUnknow	3	0	1	1	0	8	0	3	0	0	0	0	0	0	17	6	0	0	0	0	0	1	44	0	0	0	0	0	0	0	0	0	0	0	0	0	0	0	0	0	0	0	0
709309	54	0	0	0	2	OtherUnknow	1	0	1	1	0	8	0	3	1	0	0	0	0	0	26	10	0	0	0	0	0	5	7	0	0	0	0	0	0	0	0	0	0	0	0	0	0	0	0	0	0	0	0
709311	54	0	1	2	2	UpperGI	1	0	1	1	0	8	0	0	0	0	0	0	0	0	15	8	0	0	0	0	0	3	8	0	0	0	0	0	0	0	0	0	0	0	0	0	0	0	0	0	0	0	0
709401	65	0	1	1	2	LiverBilliary	1	0	1	1	0	8	0	0	0	0	0	0	0	0	19	7	0	0	0	0	0	3	13	0	0	0	0	0	0	0	0	0	0	0	0	0	0	0	0	0	0	0	0
709440	55	0	0	5	3	LiverBilliary	1	1	1	1	0	8	0	1	1	1	0	0	0	0	72	15	0	0	0	1	1	3	8	0	0	0	0	0	0	0	0	0	0	0	0	0	0	0	0	0	0	0	0
709462	66	0	1	3	2	Hematol	3	3	1	0	1	3	0	3	0	1	0	1	0	0	60	11	0	0	0	1	1	2	5	0	0	0	0	0	0	0	0	0	0	0	0	0	0	0	0	0	0	0	0
709482	64	0	1	0	2	Brain	2	0	1	1	0	8	0	1	0	0	0	0	0	0	17	6	0	0	0	0	0	1	4	0	0	0	0	0	0	0	0	0	0	0	0	0	0	0	0	0	0	0	0
709519	68	0	0	13	2	Brain	2	0	1	1	0	8	0	1	0	0	0	0	0	0	23	5	0	0	0	0	0	1	16	0	0	0	0	0	0	0	0	0	0	0	0	0	0	0	0	0	0	0	0
709522	67	0	0	2	2	LowerGI	1	1	1	1	0	8	0	2	0	0	0	0	0	0	33	7	0	0	0	0	0	3	7	0	0	0	0	0	0	0	0	0	0	0	0	0	0	0	0	0	0	0	0
709779	56	1	1	0	1	Lung	3	1	1	1	0	8	0	1	1	0	0	1	0	0	36	11	1	1	0	1	1	23	23	2	0	0	0	0	0	0	0	0	0	1	1	0	0	0	0	0	0	0	0
709826	35	1	1	1	1	Hematol	3	3	1	0	1	3	0	3	1	0	0	0	0	0	46	8	0	0	0	1	1	2	3	1	0	0	0	0	0	0	0	0	1	0	0	0	0	0	0	0	0	0	0
710701	47	0	1	0	2	LowerGI	1	1	2	1	0	8	0	0	0	0	0	1	0	0	32	7	0	0	0	0	0	3	5	0	0	0	0	0	0	0	0	0	0	0	0	0	0	0	0	0	0	0	0
716792	48	0	0	5	1	LowerGI	1	1	2	1	0	8	0	0	1	0	0	0	0	1	58	16	0	0	0	0	1	7	15	0	0	0	0	0	0	0	0	0	0	0	0	0	0	0	0	0	0	0	0
717517	62	0	1	1	2	LowerGI	1	1	0	1	0	8	0	3	0	0	0	0	0	0	23	6	0	0	0	0	0	2	6	0	0	0	0	0	0	0	0	0	0	0	0	0	0	0	0	0	0	0	0
721978	42	1	1	0	1	Brain	1	0	1	1	0	8	0	0	1	0	0	0	0	1	49	8	0	0	0	0	0	23	25	1	0	0	0	0	0	0	0	0	0	0	0	1	0	0	0	0	0	0	0
723122	78	0	0	5	2	Gynecol	1	0	1	1	0	8	0	1	0	0	0	0	0	0	28	8	0	0	0	0	0	1	9	0	0	0	0	0	0	0	0	0	0	0	0	0	0	0	0	0	0	0	0
734716	54	0	0	3	2	LowerGI	1	1	1	1	0	8	0	0	0	0	0	0	0	0	26	4	0	0	0	0	0	1	34	0	0	0	0	0	0	0	0	0	0	0	0	0	0	0	0	0	0	0	0
747975	91	1	0	0	3	LowerGI	3	0	1	1	0	8	0	3	1	0	0	0	0	0	49	11	0	0	0	0	0	11	18	1	0	0	0	0	0	0	0	0	0	0	0	0	0	0	0	0	1	1	0
748219	28	1	1	0	1	Hematol	1	3	1	0	1	1	0	0	0	0	0	0	0	1	22	6	0	1	0	0	0	3	23	2	0	1	0	1	0	0	0	0	0	0	0	0	1	0	0	0	0	0	0
795437	64	0	0	6	2	LiverBilliary	1	1	2	1	0	8	0	0	0	0	0	0	0	1	26	5	0	0	0	0	0	2	17	0	0	0	0	0	0	0	0	0	0	0	0	0	0	0	0	0	0	0	0
801002	85	0	1	5	1	LowerGI	2	1	1	1	0	8	0	1	0	0	0	0	0	0	35	6	0	0	1	0	0	2	17	0	0	0	0	0	0	0	0	0	0	0	0	0	0	0	0	0	0	0	0
811496	77	0	1	4	1	UpperGI	2	1	1	1	0	8	0	3	0	0	1	1	0	1	73	12	0	0	0	1	1	4	8	0	0	0	0	0	0	0	0	0	0	0	0	0	0	0	0	0	0	0	0
835093	86	0	1	0	1	LiverBilliary	2	0	1	1	0	8	0	3	1	0	0	0	0	0	66	14	0	0	0	1	1	2	2	0	0	0	0	0	0	0	0	0	0	0	0	0	0	0	0	0	0	0	0
838992	89	0	0	0	1	Hematol	1	2	0	0	1	0	0	3	0	0	0	0	0	1	54	7	0	0	0	0	0	6	43	0	0	0	0	0	0	0	0	0	0	0	0	0	0	0	0	0	0	0	0
840703	72	0	0	0	1	UpperGI	2	0	1	1	0	8	0	1	1	0	0	0	0	1	37	9	0	0	0	1	1	10	10	0	0	0	0	0	0	0	0	0	0	0	0	0	0	0	0	0	0	0	0
845160	62	0	1	0	3	LowerGI	1	0	1	1	0	8	0	1	1	1	0	1	1	1	87	20	0	0	0	1	1	1	1	0	0	0	0	0	0	0	0	0	0	0	0	0	0	0	0	0	0	0	0
845482	49	0	1	1	2	UpperGI	1	0	1	1	0	8	0	0	0	0	0	0	0	0	7	4	0	0	0	0	0	2	8	0	0	0	0	0	0	0	0	0	0	0	0	0	0	0	0	0	0	0	0
847217	82	0	0	106	1	LowerGI	3	0	1	1	0	8	0	0	1	0	0	1	0	1	45	13	0	0	0	0	0	16	136	0	0	0	0	0	0	0	0	0	0	0	0	0	0	0	0	0	0	0	0
847250	53	0	0	1	2	LowerGI	1	1	2	1	0	8	0	0	0	0	0	0	0	0	16	5	0	0	0	0	0	0	4	0	0	0	0	0	0	0	0	0	0	0	0	0	0	0	0	0	0	0	0
863854	81	0	0	3	2	LowerGI	1	0	1	1	0	8	0	2	0	0	0	0	0	0	28	5	0	0	0	0	0	1	13	0	0	0	0	0	0	0	0	0	0	0	0	0	0	0	0	0	0	0	0
880894	71	0	0	1	2	Urolog	1	1	2	1	0	8	0	0	0	0	0	0	0	0	26	5	0	0	0	0	0	3	15	0	0	0	0	0	0	0	0	0	0	0	0	0	0	0	0	0	0	0	0
880904	24	0	0	11	2	Brain	2	0	2	1	0	8	0	0	1	0	0	0	0	0	13	5	0	0	0	0	0	3	15	0	0	0	0	0	0	0	0	0	0	0	0	0	0	0	0	0	0	0	0
896252	65	0	1	0	2	HeadNeck	1	0	0	1	0	8	0	1	0	0	0	0	0	0	30	6	0	0	0	0	0	2	5	0	0	0	0	0	0	0	0	0	0	0	0	0	0	0	0	0	0	0	0
906787	73	0	1	0	3	Lung	1	1	2	1	0	8	0	0	0	0	0	0	0	0	32	4	0	0	0	0	0	2	8	0	0	0	0	0	0	0	0	0	0	0	0	0	0	0	0	0	0	0	0
931024	73	0	1	1	2	Urolog	1	0	1	1	0	8	0	0	0	0	0	1	0	0	33	8	0	0	0	0	0	3	7	0	0	0	0	0	0	0	0	0	0	0	0	0	0	0	0	0	0	0	0
931578	86	0	0	1	1	Breast	1	0	0	1	0	8	0	1	0	0	1	0	0	1	33	4	0	0	0	0	0	16	29	0	0	0	0	0	0	0	0	0	0	0	0	0	0	0	0	0	0	0	0
940830	81	0	0	10	2	Breast	1	0	0	1	0	8	0	0	0	0	0	0	0	0	23	5	0	0	0	0	0	1	32	0	0	0	0	0	0	0	0	0	0	0	0	0	0	0	0	0	0	0	0
973558	64	0	0	1	2	Gynecol	1	0	2	1	0	8	0	3	0	0	0	0	0	0	17	5	0	0	0	0	0	2	4	0	0	0	0	0	0	0	0	0	0	0	0	0	0	0	0	0	0	0	0
1001620	61	1	1	1	1	Lung	2	1	2	1	0	8	0	3	1	0	0	1	0	1	48	9	0	0	0	1	1	22	23	1	0	0	0	0	0	0	0	0	0	1	0	0	0	0	0	0	0	0	0
1010883	64	0	1	4	1	Urolog	2	1	2	1	0	8	0	0	0	0	0	0	0	1	45	6	0	0	1	0	0	6	22	0	0	0	0	0	0	0	0	0	0	0	0	0	0	0	0	0	0	0	0
1011784	81	0	1	3	3	LiverBilliary	2	0	0	1	0	8	0	0	0	0	0	0	0	0	31	5	0	0	0	0	0	1	8	0	0	0	0	0	0	0	0	0	0	0	0	0	0	0	0	0	0	0	0
1017166	71	0	1	4	2	Urolog	1	1	2	1	0	8	0	3	0	0	0	0	0	0	26	6	0	0	0	0	0	1	20	0	0	0	0	0	0	0	0	0	0	0	0	0	0	0	0	0	0	0	0
1051297	81	0	1	0	1	OtherUnknow	2	1	2	1	0	8	0	2	0	0	0	0	0	0	57	5	0	0	0	0	0	2	3	0	0	0	0	0	0	0	0	0	0	0	0	0	0	0	0	0	0	0	0
1058566	82	0	0	1	2	Breast	1	0	1	1	0	8	0	3	0	0	0	0	0	0	23	5	0	0	0	0	0	1	4	0	0	0	0	0	0	0	0	0	0	0	0	0	0	0	0	0	0	0	0
1058728	62	1	1	104	1	Brain	3	0	1	1	0	8	0	2	0	0	1	0	0	1	67	11	0	0	1	1	1	9	113	2	0	0	0	0	0	0	1	0	0	0	0	1	0	0	0	0	0	0	0
1069139	64	0	1	24	2	LiverBilliary	1	0	1	1	0	8	0	3	0	0	1	1	0	0	30	13	0	0	0	0	0	4	32	0	0	0	0	0	0	0	0	0	0	0	0	0	0	0	0	0	0	0	0
1080412	52	0	1	6	2	Brain	2	0	0	1	0	8		0	1	0	0	0	0	0	34	3			0	0	0	6	46	0	0	0	0	0	0	0	0	0	0	0	0	0	0	0	0	0	0	0	0
1090265	63	0	1	2	2	HeadNeck	0	0	0	1	0	8		1	1	0	0	0	0	0	31	3	0	0	0	0	0	8	27	0	0	0	0	0	0	0	0	0	0	0	0	0	0	0	0	0	0	0	0
1097601	65	0	1	0	2	LowerGI	1	1	2	1	0	8	0	3	0	0	0	0	0	0	30	10	0	0	0	0	0	1	15	0	0	0	0	0	0	0	0	0	0	0	0	0	0	0	0	0	0	0	0
1101136	46	0	0	3	2	Gynecol	2	0	2	1	0	8	0	2	1	0	0	0	0	0	52	13	0	1	0	0	0	6	16	0	0	0	0	0	0	0	0	0	0	0	0	0	0	0	0	0	0	0	0
1108706	62	0	1	1	2	Lung	1	0	0	1	0	8		1	0	0	0	0	0	0	22	4	0	0	0	0	0	4	11	0	0	0	0	0	0	0	0	0	0	0	0	0	0	0	0	0	0	0	0
1112665	51	0	0	1	2	Breast	1	1	2	1	0	8	0	1	0	0	0	0	0	0	25	5	0	0	0	0	0	2	14	0	0	0	0	0	0	0	0	0	0	0	0	0	0	0	0	0	0	0	0
1115809	70	0	1	0	2	Urolog	1	0	1	1	0	8	0	1	0	0	0	0	0	0	15	5	0	0	0	0	0	1	4	0	0	0	0	0	0	0	0	0	0	0	0	0	0	0	0	0	0	0	0
1131113	83	0	0	4	3	LowerGI	2	0	1	1	0	8	0	3	0	0	1	0	0	0	51	8	0	0	0	0	0	4	31	0	0	0	0	0	0	0	0	0	0	0	0	0	0	0	0	0	0	0	0
1131417	65	0	1	1	2	UpperGI	1	0	1	1	0	8	0	0	0	0	0	0	0	0	22	5	0	0	0	0	0	1	9	0	0	0	0	0	0	0	0	0	0	0	0	0	0	0	0	0	0	0	0
1133189	70	1	1	0	1	OtherUnknow	2	1	1	1	0	8		3	0	0	0	1	0	0	38	5	0	0	0	0	1	5	13	1	0	0	0	0	0	0	0	0	0	0	0	0	0	0	1	0	0	0	0
1153481	73	0	0	1	1	LowerGI	3	0	2	1	0	8		2	1	1	0	1	0	1	69	10	0	0	1	1	1	17	18	0	0	0	0	0	0	0	0	0	0	0	0	0	0	0	0	0	0	0	0
1156147	73	0	1	1	3	Lung	1	0	0	1	0	8	0	2	0	0	0	0	0	1	35	4	0	0	0	0	0	1	16	0	0	0	0	0	0	0	0	0	0	0	0	0	0	0	0	0	0	0	0
1159047	49	0	1	13	2	UpperGI	2	0	1	1	0	8	0	1	1	0	0	0	0	0	31	8	0	0	0	0	1	4	37	0	0	0	0	0	0	0	0	0	0	0	0	0	0	0	0	0	0	0	0
1160670	80	1	0	1	1	HeadNeck	2	0	1	1	0	8	0	2	1	1	1	0	0	1	43	8	0	0	0	0	0	5	34	1	0	0	0	0	0	0	0	0	0	1	0	0	0	0	0	0	0	0	0
1164288	76	0	1	34	1	UpperGI	1	0	0	1	0	8		1	0	0	0	0	0	1	28	4	0	0	0	0	0	3	9	0	0	0	0	0	0	0	0	0	0	0	0	0	0	0	0	0	0	0	0
1165833	52	0	1	36	1	OtherUnknow	3	0	2	1	0	8	0	1	0	0	0	0	0	1	34	12	0	0	0	0	1	9	60	0	0	0	0	0	0	0	0	0	0	0	0	0	0	0	0	0	0	0	0
1166271	52	0	0	2	2	UpperGI	1	1	2	1	0	8		0	1	0	0	0	0	0	25	3	0	0	0	0	0	2	7	0	0	0	0	0	0	0	0	0	0	0	0	0	0	0	0	0	0	0	0
1167738	80	0	1	1	1	LowerGI	3	0	0	1	0	8		2	1	1	0	1	0	0	96	17	0	0	0	1	1	2	3	0	0	0	0	0	0	0	0	0	0	0	0	0	0	0	0	0	0	0	0
1171007	73	1	0	1	2	Breast	1	0	0	1	0	8	0	3	0	0	0	0	0	0	19	4	0	0	0	0	0	3	7	1	0	0	0	0	0	0	0	0	1	0	0	0	0	0	0	0	0	0	0
1172034	65	0	0	19	1	LowerGI	1	0	0	1	0	8		3	0	0	0	0	0	1	30	4	0	0	0	0	1	2	37	0	0	0	0	0	0	0	0	0	0	0	0	0	0	0	0	0	0	0	0
1172937	43	0	0	5	2	LiverBilliary	1	0	1	1	0	8	0	0	0	0	0	0	0	0	7	4	0	0	0	0	0	1	16	0	0	0	0	0	0	0	0	0	0	0	0	0	0	0	0	0	0	0	0
1173207	69	1	0	1	3	LowerGI	0	0	1	1	0	8		0	1	1	0	1	0	1	63	8	0	0	0	0	0	9	17	1	0	0	0	0	0	0	0	0	0	0	0	0	0	0	0	0	1	1	0
1173337	35	0	0	0	2	Brain	1	0	2	1	0	8	0	1	0	0	0	0	0	0	0	4	0	0	0	0	0	1	6	0	0	0	0	0	0	0	0	0	0	0	0	0	0	0	0	0	0	0	0
1173483	74	0	1	0	1	Hematol	3	2	2	0	1	4	1	3	0	1	1	1	0	1	42	11	0	0	0	0	0	18	18	0	0	0	0	0	0	0	0	0	0	0	0	0	0	0	0	0	0	0	0
1174114	62	0	1	1	2	Urolog	1	1	0	1	0	8	0	1	0	0	0	0	0	0	21	4	0	0	0	0	0	1	4	0	0	0	0	0	0	0	0	0	0	0	0	0	0	0	0	0	0	0	0
1174232	69	0	1	2	2	LowerGI	1	0	1	1	0	8	0	0	0	0	0	0	0	0	12	4	0	0	0	0	0	2	7	0	0	0	0	0	0	0	0	0	0	0	0	0	0	0	0	0	0	0	0
1174531	83	0	1	2	2	Urolog	1	0	1	1	0	8	0	1	0	0	0	0	0	0	28	5	0	0	0	0	0	1	14	0	0	0	0	0	0	0	0	0	0	0	0	0	0	0	0	0	0	0	0
1177694	83	0	1	12	1	LowerGI	2	0	0	1	0	8		2	1	0	1	1	0	1	31	2	0	0	0	1	1	13	25	0	0	0	0	0	0	0	0	0	0	0	0	0	0	0	0	0	0	0	0
1178329	73	1	0	2	3	UpperGI	1	0	1	1	0	8		1	1	1	0	0	1	1	45	7	0	0	0	1	1	28	30	1	0	0	0	0	0	0	0	0	0	0	0	0	0	0	0	0	1	1	0
1178449	21	0	0	2	2	HeadNeck	0	0	0	1	0	8		0	1	0	0	0	0	0	14	1	0	0	0	0	0	4	12	0	0	0	0	0	0	0	0	0	0	0	0	0	0	0	0	0	0	0	0
1181011	71	0	0	15	2	UpperGI	1	0	1	1	0	8	0	1	0	0	0	0	0	0	24	8	0	0	0	0	1	4	91	0	0	0	0	0	0	0	0	0	0	0	0	0	0	0	0	0	0	0	0
1182863	73	0	0	0	1	Breast	2	0	0	1	0	8		3	0	0	0	0	0	1	30	1	0	0	0	0	0	4	5	0	0	0	0	0	0	0	0	0	0	0	0	0	0	0	0	0	0	0	0
1184659	75	1	0	1	1	Lung	2	1	1	1	0	8		3	1	0	0	1	0	1	70	12	0	0	1	1	1	13	14	2	0	0	0	0	0	0	0	0	1	0	0	1	0	0	0	0	0	0	0
1186844	53	0	1	1	1	OtherUnknow	1	0	0	1	0	8		1	1	1	0	1	1	1	53	14	0	0	0	0	0	24	83	0	0	0	0	0	0	0	0	0	0	0	0	0	0	0	0	0	0	0	0
1187642	80	0	0	0	1	Breast	1	0	0	1	0	8		3	1	0	0	1	0	1	62	12	0	0	0	1	1	3	3	0	0	0	0	0	0	0	0	0	0	0	0	0	0	0	0	0	0	0	0
1187745	89	0	0	0	3	LowerGI	2	0	1	1	0	8	0	3	0	0	0	0	0	1	36	10	0	0	0	0	1	3	3	0	0	0	0	0	0	0	0	0	0	0	0	0	0	0	0	0	0	0	0
1198496	70	0	1	4	2	Lung	1	0	1	1	0	8	0	2	0	0	0	0	0	0	19	8	0	0	0	0	0	1	14	0	0	0	0	0	0	0	0	0	0	0	0	0	0	0	0	0	0	0	0
1199337	87	1	0	4	3	LowerGI	0	0	2	1	0	8		0	1	1	0	1	0	1	65	6	0	0	0	1	1	15	19	1	0	0	0	0	0	0	0	0	0	0	0	0	0	0	0	0	1	1	0
1200106	71	0	0	0	1	LowerGI	1	0	0	1	0	8		1	1	1	0	1	1	1	75	18	0	0	0	1	1	9	9	0	0	0	0	0	0	0	0	0	0	0	0	0	0	0	0	0	0	0	0
1202293	77	0	0	0	1	HeadNeck	3	1	0	1	0	8		1	1	1	0	1	0	1	73	12	0	0	1	1	1	5	5	0	0	0	0	0	0	0	0	0	0	0	0	0	0	0	0	0	0	0	0
1202499	50	1	0	2	3	Brain	1	0	1	1	0	8	0	0	0	0	1	0	0	0	24	6	0	0	0	0	0	3	7	1	0	0	0	0	0	0	0	0	0	0	0	1	0	0	0	0	0	0	0
1204919	63	0	1	9	3	HeadNeck	1	0	1	1	0	8	0	2	0	0	0	0	0	0	26	5	0	0	0	0	0	1	25	0	0	0	0	0	0	0	0	0	0	0	0	0	0	0	0	0	0	0	0
1209042	81	0	1	0	1	Hematol	0	2	0	0	1	5		3	1	1	0	1	0	1	99	13	0	0	1	1	1	18	18	0	0	0	0	0	0	0	0	0	0	0	0	0	0	0	0	0	0	0	0
1209477	63	0	0	7	2	Gynecol	1	0	0	1	0	8		3	0	0	0	0	1	0	38	7	0	0	0	0	0	7	64	0	0	0	0	0	0	0	0	0	0	0	0	0	0	0	0	0	0	0	0
1210323	63	0	0	1	1	HeadNeck	2	0	0	1	0	8		1	1	0	0	1	0	1	62	13	0	0	1	1	1	8	9	0	0	0	0	0	0	0	0	0	0	0	0	0	0	0	0	0	0	0	0
1211337	33	1	1	36	3	LowerGI	2	0	1	1	0	8		0	1	0	0	0	0	1	18	2	0	0	0	0	0	14	63	2	0	0	0	0	0	1	0	1	0	0	0	0	0	0	0	0	1	1	0
1211597	48	0	0	0	3	UpperGI	0	0	1	1	0	8		1	1	0	0	1	0	1	39	8	0	0	0	0	0	32	60	0	0	0	0	0	0	0	0	0	0	0	0	0	0	0	0	0	0	0	0
1212511	89	0	1	6	1	Urolog	2	1	0	1	0	8		1	1	0	0	0	0	1	62	7	0	0	0	1	1	19	27	0	0	0	0	0	0	0	0	0	0	0	0	0	0	0	0	0	0	0	0
1212643	54	0	1	0	1	Hematol	3	1	2	1	0	8		1	1	0	0	0	0	0	43	3	0	0	1	1	1	4	4	0	0	0	0	0	0	0	0	0	0	0	0	0	0	0	0	0	0	0	0
1214653	64	0	0	61	1	Hematol	2	2	1	0	1	0	0	1	1	0	0	1	0	1	39	9	0	0	0	0	0	9	95	0	0	0	0	0	0	0	0	0	0	0	0	0	0	0	0	0	0	0	0
1214668	27	0	1	5	1	Brain	1	0	2	1	0	8		0	1	0	0	0	0	1	25	8	0	0	0	0	0	8	67	0	0	0	0	0	0	0	0	0	0	0	0	0	0	0	0	0	0	0	0
1214745	22	0	1	2	1	Hematol	0	3	2	0	1	1		0	1	1	0	1	1	1	44	15			0	0	0	25	38	0	0	0	0	0	0	0	0	0	0	0	0	0	0	0	0	0	0	0	0
1219138	81	1	1	5	1	Lung	0	0	1	1	0	8		1	1	0	0	1	0	0	54	7	0	0	0	1	1	31	36	1	0	0	0	0	0	0	0	0	1	0	0	0	0	0	0	0	0	0	0
1219666	22	0	0	0	1	HeadNeck	0	1	2	1	0	8		0	0	0	0	0	0	0	35	5	0	0	0	0	0	2	28	0	0	0	0	0	0	0	0	0	0	0	0	0	0	0	0	0	0	0	0
1219806	78	0	0	0	1	Hematol	1	2	0	0	1	3		1	1	0	0	0	0	0	67	7	0	0	0	0	0	4	9	0	0	0	0	0	0	0	0	0	0	0	0	0	0	0	0	0	0	0	0
1221004	52	1	0	0	3	Gynecol	1	0	1	1	0	8		0	0	0	0	0	0	1	35	4	0	0	0	0	0	12	25	2	0	0	0	0	0	1	0	1	0	0	0	0	0	0	0	0	1	1	0
1222872	21	1	1	13	1	Hematol	1	3	1	0	1	1		0	1	1	0	0	0	0	53	8			0	0	1	27	74	1	1	0	1	1	0	0	1	0	0	0	0	0	0	0	0	0	0	0	0
1224065	85	0	0	4	3	UpperGI	3	1	2	1	0	8		0	1	1	0	0	0	1	83	10	0	0	1	1	1	3	7	0	0	0	0	0	0	0	0	0	0	0	0	0	0	0	0	0	0	0	0
1224386	59	0	0	104	1	Breast	4	1	2	1	0	8		1	1	0	0	0	0	0	38	4	0	0	0	0	0	21	29	0	0	0	0	0	0	0	0	0	0	0	0	0	0	0	0	0	0	0	0
1225733	49	0	1	8	1	OtherUnknow	0	0	0	1	0	8		0	1	1	0	1	1	1	52	12	0	0	0	0	0	24	95	0	0	0	0	0	0	0	0	0	0	0	0	0	0	0	0	0	0	0	0
1226235	70	0	0	12	1	Hematol	1	2	0	0	1	3		0	1	1	0	1	0	1	64	7	0	0	1	1	1	12	24	0	0	0	0	0	0	0	0	0	0	0	0	0	0	0	0	0	0	0	0
1229645	75	0	0	1	1	HeadNeck	1	0	1	1	0	8		1	0	0	0	0	0	0	43	4	0	0	0	0	0	18	25	0	0	0	0	0	0	0	0	0	0	0	0	0	0	0	0	0	0	0	0
1230011	77	0	0	4	1	Hematol	2	3	0	0	1	3		1	0	1	0	0	1	1	79	11	0	0	1	1	1	8	12	0	0	0	0	0	0	0	0	0	0	0	0	0	0	0	0	0	0	0	0
1230592	74	0	0	7	1	Hematol	3	2	2	0	1	2		1	1	0	0	0	0	1	63	9	0	0	1	1	1	5	12	0	0	0	0	0	0	0	0	0	0	0	0	0	0	0	0	0	0	0	0
1232022	81	0	0	1	2	Brain	3	0	0	1	0	8		2	0	0	0	0	0	0	36	4	0	0	0	0	0	4	9	0	0	0	0	0	0	0	0	0	0	0	0	0	0	0	0	0	0	0	0
1232038	77	0	0	1	1	Hematol	2	2	2	0	1	2		2	1	1	0	1	0	1	97	19	0	0	0	1	1	2	3	0	0	0	0	0	0	0	0	0	0	0	0	0	0	0	0	0	0	0	0
1236421	70	0	1	0	1	Lung	1	0	0	1	0	8		0	1	0	0	1	0	1	50	5	0	0	0	0	0	10	13	0	0	0	0	0	0	0	0	0	0	0	0	0	0	0	0	0	0	0	0
1237174	63	0	1	6	1	Hematol	1	2	2	0	1	0		0	1	0	0	1	0	1	47	5	0	0	0	0	1	35	59	0	0	0	0	0	0	0	0	0	0	0	0	0	0	0	0	0	0	0	0
1238123	69	0	1	4	1	Lung	0	0	0	1	0	8		1	0	0	0	0	0	0	29	4	0	0	0	0	1	5	9	0	0	0	0	0	0	0	0	0	0	0	0	0	0	0	0	0	0	0	0
1238361	58	0	1	12	1	Hematol	4	3	2	0	1	3		0	1	1	0	1	0	1	66	14	0	0	0	1	1	16	29	0	0	0	0	0	0	0	0	0	0	0	0	0	0	0	0	0	0	0	0
1238782	83	0	1	2	3	Hematol	1	2	0	0	1	5		1	0	0	0	0	0	0	57	5	0	0	0	0	1	4	12	0	0	0	0	0	0	0	0	0	0	0	0	0	0	0	0	0	0	0	0
1239558	20	1	1	0	1	Brain	4	1	2	1	0	8		0	0	1	0	0	0	0	38	9	0	0	0	0	0	3	20	1	0	0	0	0	0	0	0	0	0	0	0	0	0	1	0	0	0	0	0
1240598	78	0	1	3	1	Hematol	1	2	2	0	1	3		2	1	1	0	1	0	0	72	11	0	0	0	1	1	4	7	0	0	0	0	0	0	0	0	0	0	0	0	0	0	0	0	0	0	0	0
1240740	80	0	1	11	2	HeadNeck	1	0	2	1	0	8	0	3	1	0	0	1	0	1	67	18	0	0	1	1	1	85	96	0	0	0	0	0	0	0	0	0	0	0	0	0	0	0	0	0	0	0	0
1241309	77	0	1	0	1	OtherUnknow	1	0	0	1	0	8	0	3	1	1	0	1	0	1	74	19	0	0	0	1	1	32	32	0	0	0	0	0	0	0	0	0	0	0	0	0	0	0	0	0	0	0	0
1241652	62	0	0	12	3	LowerGI	2	0	2	1	0	8		0	1	0	0	1	0	1	37	9	0	0	0	0	1	20	69	0	0	0	0	0	0	0	0	0	0	0	0	0	0	0	0	0	0	0	0
1244439	21	0	0	3	2	Brain	3	0	0	1	0	8		0	1	0	0	0	0	0	17	2	0	0	0	0	0	12	32	0	0	0	0	0	0	0	0	0	0	0	0	0	0	0	0	0	0	0	0
1244990	64	1	1	3	1	HeadNeck	3	1	2	1	0	8		2	1	0	0	0	0	0	70	9	0	0	1	1	1	9	12	1	0	0	0	0	0	0	0	0	0	0	0	1	0	0	0	0	0	0	0
1246178	62	0	0	5	1	Lung	1	0	0	1	0	8		1	0	1	0	0	0	1	45	6	0	0	0	0	1	7	91	0	0	0	0	0	0	0	0	0	0	0	0	0	0	0	0	0	0	0	0
1246220	61	0	0	2	2	OtherUnknow	1	0	0	1	0	8		0	0	0	0	0	0	0	27	3	0	0	0	0	0	3	14	0	0	0	0	0	0	0	0	0	0	0	0	0	0	0	0	0	0	0	0
1246383	77	1	1	5	1	LowerGI	1	1	2	1	0	8		1	1	1	0	1	0	0	57	12	0	0	0	1	1	21	26	1	0	0	0	0	0	0	0	0	1	0	0	0	0	0	0	0	0	0	0
1247131	67	0	1	10	1	Hematol	2	2	0	0	1	0		3	1	0	0	0	0	0	84	7	0	0	1	0	1	4	44	0	0	0	0	0	0	0	0	0	0	0	0	0	0	0	0	0	0	0	0
1247262	61	0	1	2	1	Hematol	2	3	0	0	1	3		3	1	0	1	0	0	1	47	2	0	0	0	0	1	5	40	0	0	0	0	0	0	0	0	0	0	0	0	0	0	0	0	0	0	0	0
1247973	62	1	1	1	1	Lung	0	1	2	1	0	8		2	0	0	0	0	0	0	40	3	0	0	0	0	1	3	12	1	0	0	0	0	0	0	0	0	0	0	0	1	0	0	0	0	0	0	0
1248836	22	0	0	1	2	Hematol	1	3	0	0	1	3		0	0	0	0	0	0	0	23	1	0	0	0	0	0	1	5	0	0	0	0	0	0	0	0	0	0	0	0	0	0	0	0	0	0	0	0
1249250	62	0	0	7	1	UpperGI	3	0	0	1	0	8		0	0	0	0	1	0	0	23	4	0	0	0	0	0	2	14	0	0	0	0	0	0	0	0	0	0	0	0	0	0	0	0	0	0	0	0
1249480	46	1	0	16	1	Hematol	4	3	2	0	1	3		1	1	0	0	1	0	1	55	11	0	0	1	1	1	2	18	1	0	1	1	1	0	0	0	0	0	0	0	0	0	0	0	0	0	0	0
1250803	77	0	1	0	2	HeadNeck	1	0	1	1	0	8	0	0	0	0	1	0	0	0	29	9	0	0	0	0	0	4	10	0	0	0	0	0	0	0	0	0	0	0	0	0	0	0	0	0	0	0	0
1251902	75	0	1	26	1	Hematol	4	2	1	0	1	3		3	1	1	0	0	0	1	74	10	0	0	1	1	1	15	41	0	0	0	0	0	0	0	0	0	0	0	0	0	0	0	0	0	0	0	0
1254045	79	0	1	1	2	Urolog	1	0	1	1	0	8	0	3	0	0	0	0	0	0	23	6	0	0	0	0	0	2	29	0	0	0	0	0	0	0	0	0	0	0	0	0	0	0	0	0	0	0	0
1255810	40	1	1	10	1	Hematol	3	3	2	0	1	3		0	1	0	0	1	0	0	52	9	0	1	0	0	0	10	40	2	0	1	0	1	0	0	0	0	0	1	0	0	0	0	0	0	0	0	0
1256335	66	0	1	2	2	HeadNeck	0	0	0	1	0	8		0	0	0	0	0	0	0	23	2	0	0	0	0	0	2	7	0	0	0	0	0	0	0	0	0	0	0	0	0	0	0	0	0	0	0	0
1257188	64	0	1	2	1	UpperGI	1	0	1	1	0	8		1	0	0	0	0	0	0	31	5	0	0	0	0	0	4	11	0	0	0	0	0	0	0	0	0	0	0	0	0	0	0	0	0	0	0	0
1257481	67	1	1	4	1	Hematol	3	2	2	0	1	0		2	1	1	0	1	0	1	62	9	0	0	0	0	0	17	50	1	0	0	0	0	0	0	0	0	0	0	0	0	0	0	0	0	0	0	0
1258462	77	0	1	5	3	UpperGI	1	0	0	1	0	8		0	1	0	0	1	0	1	66	6	0	0	0	0	1	33	43	0	0	0	0	0	0	0	0	0	0	0	0	0	0	0	0	0	0	0	0
1258807	66	0	1	0	2	Urolog	1	0	1	1	0	8	0	2	0	0	0	0	0	0	23	5	0	0	0	0	0	0	5	0	0	0	0	0	0	0	0	0	0	0	0	0	0	0	0	0	0	0	0
1259366	84	1	1	4	1	Urolog	1	0	2	1	0	8		2	0	0	1	0	0	0	34	5	0	0	0	1	1	3	6	2	0	0	0	0	0	0	0	0	1	0	0	0	0	0	0	0	1	1	0
1259637	93	1	0	1	3	LowerGI	2	0	1	1	0	8		0	1	1	0	1	0	1	60	7	0	0	1	1	1	30	31	1	0	1	1	1	0	0	0	0	0	0	0	0	0	0	0	0	0	0	0
1261308	22	0	1	5	1	Brain	1	0	2	1	0	8		0	1	1	0	0	0	1	41	9	0	1	1	1	1	48	53	0	0	0	0	0	0	0	0	0	0	0	0	0	0	0	0	0	0	0	0
1261333	19	1	1	41	1	Hematol	1	3	1	0	1	1		0	1	0	1	0	0	1	44	7	0	0	0	1	1	7	18	1	1	0	1	1	0	0	1	0	0	0	0	0	0	0	0	0	0	0	0
1262979	30	1	1	0	1	Brain	1	0	2	1	0	8		0	1	0	0	0	0	0	45	6	0	0	0	0	0	16	27	1	0	1	0	1	0	0	0	0	0	0	0	0	0	0	0	0	0	0	0
1262980	74	0	0	3	1	Hematol	3	3	0	0	1	3		1	0	0	0	1	0	1	49	7			0	0	1	5	17	0	0	0	0	0	0	0	0	0	0	0	0	0	0	0	0	0	0	0	0
1263310	49	0	1	11	2	LowerGI	1	0	0	1	0	8		0	1	0	0	0	0	0	25	3	0	0	0	0	1	4	29	0	0	0	0	0	0	0	0	0	0	0	0	0	0	0	0	0	0	0	0
1263371	70	0	1	7	1	Hematol	1	3	2	0	1	3		0	1	1	0	1	0	1	76	12	0	0	1	1	1	11	18	0	0	0	0	0	0	0	0	0	0	0	0	0	0	0	0	0	0	0	0
1263426	35	0	1	0	2	Brain	1	0	1	1	0	8	0	1	0	0	0	0	0	0	6	5	0	0	0	0	0	1	5	0	0	0	0	0	0	0	0	0	0	0	0	0	0	0	0	0	0	0	0
1263452	59	1	1	2	1	Hematol	0	3	1	0	1	1		3	1	1	0	1	1	1	68	20	0	0	0	1	1	10	12	1	0	1	0	1	0	0	0	0	0	0	0	0	0	0	0	0	0	0	0
1264308	66	0	1	4	3	Urolog	0	1	0	1	0	8		1	0	0	0	0	0	0	42	2	0	0	0	0	0	2	9	0	0	0	0	0	0	0	0	0	0	0	0	0	0	0	0	0	0	0	0
1264383	51	0	1	1	1	Brain	1	0	0	1	0	8		1	1	0	0	1	0	1	53	9	0	0	0	1	1	6	7	0	0	0	0	0	0	0	0	0	0	0	0	0	0	0	0	0	0	0	0
1264587	25	0	0	2	1	OtherUnknow	0	1	2	1	0	8		0	1	1	0	1	0	1	79	15	0	0	1	1	1	7	9	0	0	0	0	0	0	0	0	0	0	0	0	0	0	0	0	0	0	0	0
1265115	50	0	0	1	2	HeadNeck	0	0	0	1	0	8		0	1	0	0	0	0	0	38	8	0	0	0	0	0	7	14	0	0	0	0	0	0	0	0	0	0	0	0	0	0	0	0	0	0	0	0
1265673	55	0	0	0	2	Breast	1	0	0	1	0	8		1	1	0	0	0	0	0	30	5	0	0	0	0	0	3	6	0	0	0	0	0	0	0	0	0	0	0	0	0	0	0	0	0	0	0	0
1265853	54	0	1	1	3	Urolog	4	1	0	1	0	8		0	0	0	0	0	0	1	32	4	0	0	0	0	1	2	15	0	0	0	0	0	0	0	0	0	0	0	0	0	0	0	0	0	0	0	0
1266287	50	1	0	17	1	Hematol	2	3	1	0	1	3		2	0	1	0	0	1	1	29	5	0	0	0	0	0	2	33	2	0	1	0	1	0	0	0	0	0	0	0	0	1	0	0	0	0	0	0
1266909	47	0	0	0	2	Urolog	1	0	1	1	0	8	0	1	0	0	0	0	0	0	16	6	0	0	0	0	0	1	4	0	0	0	0	0	0	0	0	0	0	0	0	0	0	0	0	0	0	0	0
1268313	49	0	1	6	2	OtherUnknow	1	0	0	1	0	8		0	1	0	0	1	0	0	20	6	0	0	0	0	0	37	59	0	0	0	0	0	0	0	0	0	0	0	0	0	0	0	0	0	0	0	0
1268798	71	0	0	3	1	Hematol	0	2	2	0	1	3		2	1	0	0	1	0	1	59	5	0	0	0	1	1	4	7	0	0	0	0	0	0	0	0	0	0	0	0	0	0	0	0	0	0	0	0
1268845	77	0	0	13	1	Hematol	2	2	2	0	1	3		1	1	0	0	0	0	1	71	5			1	1	1	10	23	0	0	0	0	0	0	0	0	0	0	0	0	0	0	0	0	0	0	0	0
1269146	62	0	0	23	1	HeadNeck	2	0	0	1	0	8		0	1	0	0	0	0	1	52	6	0	0	0	0	0	7	44	0	0	0	0	0	0	0	0	0	0	0	0	0	0	0	0	0	0	0	0
1269957	54	0	0	0	1	OtherUnknow	3	1	2	1	0	8		0	1	0	0	0	0	0	48	10	0	1	0	0	1	22	38	0	0	0	0	0	0	0	0	0	0	0	0	0	0	0	0	0	0	0	0
1270275	74	0	1	0	1	Urolog	2	0	0	1	0	8		1	1	1	0	1	0	1	67	13	0	0	0	0	0	12	46	0	0	0	0	0	0	0	0	0	0	0	0	0	0	0	0	0	0	0	0
1271317	65	1	1	6	3	LowerGI	1	0	2	1	0	8	0	0	0	0	1	0	0	0	29	6	0	0	0	0	0	1	23	1	0	0	0	0	0	0	1	0	0	0	0	0	0	0	0	0	0	0	0
1272364	55	0	1	2	2	LiverBilliary	0	0	0	1	0	8		2	1	1	0	1	0	0	76	12	0	0	0	1	1	2	4	0	0	0	0	0	0	0	0	0	0	0	0	0	0	0	0	0	0	0	0
1272672	75	0	1	1	1	Hematol	4	3	2	0	1	3		0	1	1	0	1	0	0	68	9	0	0	1	1	1	9	10	0	0	0	0	0	0	0	0	0	0	0	0	0	0	0	0	0	0	0	0
1272776	18	0	0	8	1	Hematol	1	3	2	0	1	3		0	1	0	0	0	0	0	22	6	0	0	0	0	0	4	12	0	0	0	0	0	0	0	0	0	0	0	0	0	0	0	0	0	0	0	0
1273231	87	0	0	15	1	LowerGI	1	0	0	1	0	8		1	0	1	0	0	0	1	40	9	0	0	0	0	0	65	87	0	0	0	0	0	0	0	0	0	0	0	0	0	0	0	0	0	0	0	0
1273827	57	0	0	1	2	Breast	1	0	1	1	0	8		1	0	0	0	0	0	0	14	2	0	0	0	0	0	10	13	0	0	0	0	0	0	0	0	0	0	0	0	0	0	0	0	0	0	0	0
1273880	69	0	1	0	1	HeadNeck	3	1	2	1	0	8		2	0	0	0	0	0	0	40	2	0	0	0	0	0	3	12	0	0	0	0	0	0	0	0	0	0	0	0	0	0	0	0	0	0	0	0
1274009	68	0	1	8	3	LowerGI	0	0	0	1	0	8		0	0	0	0	0	0	1	30	3	0	0	0	0	0	9	35	0	0	0	0	0	0	0	0	0	0	0	0	0	0	0	0	0	0	0	0
1274043	54	0	0	2	1	Hematol	1	3	0	0	1	3		0	1	0	0	0	0	1	40	6	0	0	0	0	0	7	14	0	0	0	0	0	0	0	0	0	0	0	0	0	0	0	0	0	0	0	0
1274500	65	0	0	1	1	Lung	2	1	2	1	0	8		1	1	0	0	1	0	1	55	5	0	0	0	0	1	24	39	0	0	0	0	0	0	0	0	0	0	0	0	0	0	0	0	0	0	0	0
1274547	27	0	1	1	2	HeadNeck	0	0	0	1	0	8		0	1	0	0	0	0	0	23	5	0	0	0	0	0	4	16	0	0	0	0	0	0	0	0	0	0	0	0	0	0	0	0	0	0	0	0
1274984	83	0	1	4	2	Urolog	0	0	0	1	0	8		2	0	0	0	0	0	0	26	2	0	0	0	0	0	24	45	0	0	0	0	0	0	0	0	0	0	0	0	0	0	0	0	0	0	0	0
1275121	65	0	1	0	1	HeadNeck	1	0	0	1	0	8		2	1	1	0	1	0	1	46	6	0	0	0	0	0	10	16	0	0	0	0	0	0	0	0	0	0	0	0	0	0	0	0	0	0	0	0
1275485	62	0	1	1	1	LiverBilliary	2	1	2	1	0	8	0	3	1	0	0	1	0	1	64	19	0	0	0	1	1	7	8	0	0	0	0	0	0	0	0	0	0	0	0	0	0	0	0	0	0	0	0
1275762	48	1	1	0	1	Hematol	3	2	2	0	1	3		2	0	0	0	1	0	0	37	7	0	0	0	0	0	3	7	1	0	1	0	1	0	0	0	0	0	0	0	0	0	0	0	0	0	0	0
1277019	70	0	0	7	1	LowerGI	2	0	0	1	0	8		1	0	0	0	0	0	0	25	2	0	0	0	0	0	4	15	0	0	0	0	0	0	0	0	0	0	0	0	0	0	0	0	0	0	0	0
1277230	55	0	1	7	1	Hematol	0	2	2	0	1	3		1	0	0	1	0	0	1	34	1	0	0	0	1	1	14	21	0	0	0	0	0	0	0	0	0	0	0	0	0	0	0	0	0	0	0	0
1277849	56	0	1	2	2	LiverBilliary	1	0	1	1	0	8	0	2	0	0	0	0	0	0	24	10	0	0	0	0	0	3	9	0	0	0	0	0	0	0	0	0	0	0	0	0	0	0	0	0	0	0	0
1279091	68	0	0	1	2	Brain	1	0	1	1	0	8	0	2	1	0	0	0	0	0	26	6	0	0	0	0	1	6	10	0	0	0	0	0	0	0	0	0	0	0	0	0	0	0	0	0	0	0	0
1279150	41	0	1	4	1	Brain	0	1	0	1	0	8		0	0	0	0	0	0	1	39	6	0	0	0	0	0	2	9	0	0	0	0	0	0	0	0	0	0	0	0	0	0	0	0	0	0	0	0
1279530	19	1	1	1	1	Brain	2	0	2	1	0	8		0	1	0	0	1	0	1	79	17	0	0	1	1	1	6	7	1	1	0	0	1	0	0	1	0	0	0	0	0	0	0	0	0	0	0	0
1280061	74	0	0	12	1	LowerGI	3	0	2	1	0	8		2	0	1	0	0	0	1	40	11			0	1	1	12	24	0	0	0	0	0	0	0	0	0	0	0	0	0	0	0	0	0	0	0	0
1281640	62	0	1	1	1	HeadNeck	1	0	0	1	0	8		1	1	0	0	1	0	0	70	7	0	0	0	0	0	2	6	0	0	0	0	0	0	0	0	0	0	0	0	0	0	0	0	0	0	0	0
1281694	78	1	1	6	1	HeadNeck	3	0	2	1	0	8		3	1	0	0	0	0	1	46	5	1	1	0	0	0	36	64	2	0	0	0	0	0	0	1	0	1	0	0	0	0	0	0	0	0	0	0
1282045	59	0	0	7	1	Lung	0	0	0	1	0	8		2	1	1	0	0	0	1	35	3	0	0	0	1	1	12	19	0	0	0	0	0	0	0	0	0	0	0	0	0	0	0	0	0	0	0	0
1282151	51	0	1	1	2	HeadNeck	1	0	0	1	0	8		1	1	0	0	0	0	0	22	4	0	0	0	0	0	11	19	0	0	0	0	0	0	0	0	0	0	0	0	0	0	0	0	0	0	0	0
1282417	58	0	1	3	1	Urolog	1	1	2	1	0	8		0	1	1	0	1	0	1	66	13	0	0	0	1	1	2	5	0	0	0	0	0	0	0	0	0	0	0	0	0	0	0	0	0	0	0	0
1282511	83	0	0	0	3	Breast	1	0	0	1	0	8		1	1	0	0	0	0	0	53	7	0	0	0	0	1	26	39	0	0	0	0	0	0	0	0	0	0	0	0	0	0	0	0	0	0	0	0
1282868	74	0	1	1	2	Lung	0	0	1	1	0	8		1	0	0	0	0	0	0	19	3	0	0	0	0	0	6	11	0	0	0	0	0	0	0	0	0	0	0	0	0	0	0	0	0	0	0	0
1283216	55	0	1	5	1	Hematol	2	2	0	0	1	0	0	3	1	0	0	1	0	1	45	11	0	0	0	1	1	4	9	0	0	0	0	0	0	0	0	0	0	0	0	0	0	0	0	0	0	0	0
1283523	69	0	1	2	3	Urolog	3	1	0	1	0	8		1	0	0	0	0	0	1	39	3	0	0	0	0	0	2	10	0	0	0	0	0	0	0	0	0	0	0	0	0	0	0	0	0	0	0	0
1283727	69	0	0	0	1	Breast	1	0	0	1	0	8		0	0	0	0	0	0	0	20	2	0	0	0	0	0	2	5	0	0	0	0	0	0	0	0	0	0	0	0	0	0	0	0	0	0	0	0
1284467	75	0	0	9	3	HeadNeck	4	0	0	1	0	8		0	1	0	0	1	0	1	46	3	0	0	0	0	1	10	23	0	0	0	0	0	0	0	0	0	0	0	0	0	0	0	0	0	0	0	0
1284636	54	0	0	18	2	Brain	3	0	2	1	0	8		1	1	0	0	0	0	0	30	4	0	0	0	0	0	10	82	0	0	0	0	0	0	0	0	0	0	0	0	0	0	0	0	0	0	0	0
1284714	73	0	1	3	3	LowerGI	1	1	2	1	0	8		1	1	0	0	0	0	1	49	6	0	0	0	0	0	2	21	0	0	0	0	0	0	0	0	0	0	0	0	0	0	0	0	0	0	0	0
1284724	18	0	0	3	2	Brain	1	0	2	1	0	8		0	1	0	0	0	0	0	29	5	0	0	0	0	0	3	10	0	0	0	0	0	0	0	0	0	0	0	0	0	0	0	0	0	0	0	0
1285931	32	0	1	1	1	Urolog	0	0	0	1	0	8		0	1	0	0	1	0	1	35	10	0	0	0	0	0	19	28	0	0	0	0	0	0	0	0	0	0	0	0	0	0	0	0	0	0	0	0
1286340	67	0	0	22	1	Breast	4	1	2	1	0	8		2	1	1	0	1	0	1	73	12	0	0	1	1	1	2	24	0	0	0	0	0	0	0	0	0	0	0	0	0	0	0	0	0	0	0	0
1287387	35	0	0	1	2	OtherUnknow	1	1	0	1	0	8		0	1	1	0	1	0	0	50	6	0	0	0	1	1	19	20	0	0	0	0	0	0	0	0	0	0	0	0	0	0	0	0	0	0	0	0
1288080	18	0	1	0	1	Softtissue	1	0	0	1	0	8	0	0	0	0	1	0	0	0	33	9	0	0	0	0	0	6	20	0	0	0	0	0	0	0	0	0	0	0	0	0	0	0	0	0	0	0	0
1288081	19	1	1	0	1	Softtissue	1	0	2	1	0	8	0	2	0	0	1	0	0	0	38	11	0	0	0	0	0	5	13	2	1	0	0	1	0	1	1	1	0	0	0	0	0	0	0	0	0	0	0
1289267	77	0	1	0	1	Urolog	1	1	0	1	0	8		1	0	1	0	1	0	1	37	4	0	0	0	0	0	5	8	0	0	0	0	0	0	0	0	0	0	0	0	0	0	0	0	0	0	0	0
1289858	79	1	1	4	1	HeadNeck	1	0	1	1	0	8		1	1	1	0	0	0	0	41	4	0	0	0	0	0	11	34	1	0	0	0	0	0	0	0	0	1	0	0	0	0	0	0	0	0	0	0
1290795	71	0	0	1	1	Hematol	0	2	2	0	1	0		0	1	0	0	0	0	1	45	4	0	0	0	0	1	5	23	0	0	0	0	0	0	0	0	0	0	0	0	0	0	0	0	0	0	0	0
1290918	68	1	1	0	1	Lung	1	0	2	1	0	8		1	1	0	0	0	0	0	42	5	0	1	0	0	0	27	62	4	0	0	0	0	0	0	1	0	0	1	0	0	1	0	1	0	0	0	0
1291102	49	0	1	1	1	OtherUnknow	3	1	2	1	0	8		0	1	0	0	1	0	1	52	7	0	0	0	1	1	3	4	0	0	0	0	0	0	0	0	0	0	0	0	0	0	0	0	0	0	0	0
1291299	30	0	0	1	2	Brain	1	0	0	1	0	8		0	0	0	0	0	0	0	7	1	0	0	0	0	0	4	9	0	0	0	0	0	0	0	0	0	0	0	0	0	0	0	0	0	0	0	0
1291392	50	0	0	1	2	Brain	2	0	0	1	0	8		0	1	0	0	0	0	0	33	5	0	0	0	0	0	15	43	0	0	0	0	0	0	0	0	0	0	0	0	0	0	0	0	0	0	0	0
1291867	59	0	1	3	1	Lung	4	0	0	1	0	8		3	1	1	0	1	1	1	59	16	0	1	0	1	1	15	21	0	0	0	0	0	0	0	0	0	0	0	0	0	0	0	0	0	0	0	0
1292233	51	0	1	9	2	Brain	1	0	2	1	0	8		2	1	0	0	0	0	0	26	4	0	0	0	0	0	7	52	0	0	0	0	0	0	0	0	0	0	0	0	0	0	0	0	0	0	0	0
1292880	72	0	1	6	3	LowerGI	1	0	0	1	0	8		2	1	0	0	1	0	1	48	8	0	0	0	1	1	34	41	0	0	0	0	0	0	0	0	0	0	0	0	0	0	0	0	0	0	0	0
1292886	38	0	0	0	3	OtherUnknow	1	0	0	1	0	8		0	0	0	0	0	0	1	19	1	0	0	0	0	0	2	11	0	0	0	0	0	0	0	0	0	0	0	0	0	0	0	0	0	0	0	0
1293052	76	0	0	6	3	LowerGI	1	0	0	1	0	8		0	1	0	0	0	0	1	33	3	0	0	0	1	1	25	31	0	0	0	0	0	0	0	0	0	0	0	0	0	0	0	0	0	0	0	0
1293288	49	0	0	1	1	Hematol	3	2	2	0	1	2		0	1	0	0	1	0	1	52	10	0	0	1	1	1	9	10	0	0	0	0	0	0	0	0	0	0	0	0	0	0	0	0	0	0	0	0
1293318	61	0	1	1	2	HeadNeck	1	0	0	1	0	8		0	0	0	0	0	0	0	20	4	0	0	0	0	0	4	14	0	0	0	0	0	0	0	0	0	0	0	0	0	0	0	0	0	0	0	0
1293846	59	0	1	1	2	HeadNeck	1	0	0	1	0	8		0	1	0	0	0	0	0	21	1	0	0	0	0	0	3	11	0	0	0	0	0	0	0	0	0	0	0	0	0	0	0	0	0	0	0	0
1294304	76	0	0	0	1	Breast	1	0	1	1	0	8		2	1	0	1	0	0	1	39	1	0	0	0	0	0	7	14	0	0	0	0	0	0	0	0	0	0	0	0	0	0	0	0	0	0	0	0
1294375	39	0	1	1	1	Brain	4	0	0	1	0	8		2	0	1	0	0	1	1	28	5	0	0	0	0	0	1	55	0	0	0	0	0	0	0	0	0	0	0	0	0	0	0	0	0	0	0	0
1294749	39	0	0	2	2	UpperGI	0	0	0	1	0	8		0	0	0	0	0	0	0	8	2	0	0	0	0	0	3	14	0	0	0	0	0	0	0	0	0	0	0	0	0	0	0	0	0	0	0	0
1295488	50	0	0	0	1	Hematol	1	3	2	0	1	3		2	1	1	0	0	0	0	64	6	0	0	0	0	0	13	28	0	0	0	0	0	0	0	0	0	0	0	0	0	0	0	0	0	0	0	0
1295650	67	0	0	0	1	HeadNeck	1	0	0	1	0	8		0	0	0	0	0	0	0	36	5	0	0	0	0	0	4	17	0	0	0	0	0	0	0	0	0	0	0	0	0	0	0	0	0	0	0	0
1295792	67	0	0	0	1	Hematol	3	3	2	0	1	3		0	1	0	0	0	0	1	43	7	0	0	0	0	0	9	18	0	0	0	0	0	0	0	0	0	0	0	0	0	0	0	0	0	0	0	0
1296182	65	0	1	2	2	UpperGI	1	0	0	1	0	8		2	1	0	0	0	0	0	34	5	0	0	0	0	0	9	22	0	0	0	0	0	0	0	0	0	0	0	0	0	0	0	0	0	0	0	0
1296386	19	0	0	0	1	OtherUnknow	3	1	2	1	0	8		0	1	0	0	1	0	1	66	15	0	0	0	1	1	2	2	0	0	0	0	0	0	0	0	0	0	0	0	0	0	0	0	0	0	0	0
1296425	49	0	1	0	1	HeadNeck	3	0	1	1	0	8		1	0	0	0	0	0	1	37	3	0	0	0	0	0	7	12	0	0	0	0	0	0	0	0	0	0	0	0	0	0	0	0	0	0	0	0
1296942	85	0	1	12	3	UpperGI	1	0	0	1	0	8		2	1	0	0	0	0	1	41	3	0	0	0	0	0	9	65	0	0	0	0	0	0	0	0	0	0	0	0	0	0	0	0	0	0	0	0
1297289	46	0	0	1	2	LowerGI	1	1	0	1	0	8		0	0	0	0	0	0	0	16	5	0	0	0	0	0	4	19	0	0	0	0	0	0	0	0	0	0	0	0	0	0	0	0	0	0	0	0
1297557	63	0	1	1	1	Urolog	1	0	0	1	0	8		1	1	1	1	0	1	1	44	10	0	0	0	0	0	3	11	0	0	0	0	0	0	0	0	0	0	0	0	0	0	0	0	0	0	0	0
1298599	33	0	1	1	2	HeadNeck	0	0	0	1	0	8		0	1	0	0	0	0	0	70	8	0	0	1	1	1	6	7	0	0	0	0	0	0	0	0	0	0	0	0	0	0	0	0	0	0	0	0
1298711	73	0	1	14	1	HeadNeck	0	0	0	1	0	8		1	0	0	0	0	0	1	41	6	0	0	0	0	1	4	42	0	0	0	0	0	0	0	0	0	0	0	0	0	0	0	0	0	0	0	0
1298819	65	0	1	1	2	HeadNeck	0	1	1	1	0	8		0	0	0	0	0	0	0	31	3	0	0	0	0	1	16	19	0	0	0	0	0	0	0	0	0	0	0	0	0	0	0	0	0	0	0	0
1299714	58	0	0	14	1	OtherUnknow	0	1	2	1	0	8		0	0	1	0	0	0	0	53	7	0	0	0	0	1	2	27	0	0	0	0	0	0	0	0	0	0	0	0	0	0	0	0	0	0	0	0
1299734	51	1	1	12	1	Hematol	0	3	2	0	1	1		1	0	0	0	0	0	1	41	5			1	1	1	12	28	1	1	0	1	1	0	0	1	0	0	0	0	0	0	0	0	0	0	0	0
1299819	63	0	1	1	1	Hematol	3	2	0	0	1	0		2	0	0	0	0	0	0	36	3	0	0	0	0	0	3	8	0	0	0	0	0	0	0	0	0	0	0	0	0	0	0	0	0	0	0	0
1299962	85	0	0	0	1	LowerGI	2	0	0	1	0	8		1	1	0	0	0	0	0	65	6	0	0	0	0	1	16	35	0	0	0	0	0	0	0	0	0	0	0	0	0	0	0	0	0	0	0	0
1300157	67	0	0	2	2	UpperGI	1	0	0	1	0	8		1	1	0	0	1	0	0	29	6	0	0	0	0	0	32	48	0	0	0	0	0	0	0	0	0	0	0	0	0	0	0	0	0	0	0	0
1300272	75	0	0	2	2	LowerGI	0	0	0	1	0	8		1	1	0	0	0	0	0	27	2	0	0	0	0	0	2	28	0	0	0	0	0	0	0	0	0	0	0	0	0	0	0	0	0	0	0	0
1300292	20	0	1	1	2	Brain	0	0	2	1	0	8		0	0	0	0	0	0	0	28	7	0	0	0	0	0	10	24	0	0	0	0	0	0	0	0	0	0	0	0	0	0	0	0	0	0	0	0
1300444	83	0	1	3	1	OtherUnknow	4	0	0	1	0	8		2	0	1	0	0	0	1	46	7	0	0	0	0	0	8	50	0	0	0	0	0	0	0	0	0	0	0	0	0	0	0	0	0	0	0	0
1300501	74	1	1	6	1	Urolog	1	1	0	1	0	8		1	0	0	0	0	0	0	40	6	0	0	0	0	0	4	26	1	0	0	0	0	0	0	0	0	1	0	0	0	0	0	0	0	0	0	0
1300507	79	0	1	5	1	HeadNeck	1	0	0	1	0	8	0	3	1	0	0	0	0	0	45	9	0	0	1	0	1	22	33	0	0	0	0	0	0	0	0	0	0	0	0	0	0	0	0	0	0	0	0
1300623	41	0	0	1	1	Hematol	1	2	0	0	1	4		0	1	1	0	1	0	1	62	11	0	0	0	0	0	12	25	0	0	0	0	0	0	0	0	0	0	0	0	0	0	0	0	0	0	0	0
1301292	53	0	0	0	1	Breast	3	1	2	1	0	8		0	1	0	0	0	0	0	44	6	0	0	0	1	1	8	8	0	0	0	0	0	0	0	0	0	0	0	0	0	0	0	0	0	0	0	0
1301438	56	1	0	8	1	Hematol	1	3	1	0	1	1		2	0	1	0	0	0	1	51	8	0	0	0	0	0	4	34	1	1	0	1	1	0	0	1	0	0	0	0	0	0	0	0	0	0	0	0
1301760	45	0	0	2	2	OtherUnknow	1	0	0	1	0	8		0	1	0	0	0	0	0	18	5	0	0	0	0	0	7	14	0	0	0	0	0	0	0	0	0	0	0	0	0	0	0	0	0	0	0	0
1301943	60	0	1	1	1	Hematol	0	3	0	0	1	3		0	1	0	0	0	0	1	61	12	0	0	0	0	1	26	69	0	0	0	0	0	0	0	0	0	0	0	0	0	0	0	0	0	0	0	0
1302256	19	0	1	2	2	Brain	1	0	0	1	0	8		0	1	0	0	0	0	0	13	3	0	0	1	1	1	18	20	0	0	0	0	0	0	0	0	0	0	0	0	0	0	0	0	0	0	0	0
1302325	50	0	1	21	1	OtherUnknow	3	1	1	1	0	8		0	1	0	0	1	0	0	69	12	1	1	0	1	1	29	49	0	0	0	0	0	0	0	0	0	0	0	0	0	0	0	0	0	0	0	0
1302471	69	0	1	0	1	Lung	2	1	2	1	0	8		2	1	0	0	1	0	1	64	9	0	0	0	0	1	12	21	0	0	0	0	0	0	0	0	0	0	0	0	0	0	0	0	0	0	0	0
1302813	85	0	1	6	3	Hematol	4	3	0	0	1	3		1	1	1	0	1	0	0	71	10	0	0	1	1	1	14	20	0	0	0	0	0	0	0	0	0	0	0	0	0	0	0	0	0	0	0	0
1303121	30	1	0	3	1	Hematol	0	3	2	0	1	1		0	1	1	0	1	0	1	67	18	0	0	1	1	1	3	29	1	1	0	1	1	0	0	1	0	0	0	0	0	0	0	0	0	0	0	0
1303250	76	0	1	1	2	HeadNeck	3	0	0	1	0	8		3	0	0	0	0	0	0	24	3	0	0	0	0	1	6	17	0	0	0	0	0	0	0	0	0	0	0	0	0	0	0	0	0	0	0	0
1303296	48	0	0	7	3	LowerGI	3	1	2	1	0	8		0	1	0	0	0	0	1	37	6	0	0	0	0	0	10	20	0	0	0	0	0	0	0	0	0	0	0	0	0	0	0	0	0	0	0	0
1303369	70	0	1	0	1	Urolog	2	1	0	1	0	8		1	1	1	0	0	0	1	59	7	0	0	0	0	0	13	37	0	0	0	0	0	0	0	0	0	0	0	0	0	0	0	0	0	0	0	0
1303592	62	0	0	0	2	UpperGI	0	0	0	1	0	8		2	0	0	0	0	0	0	15	2	0	0	0	0	0	6	10	0	0	0	0	0	0	0	0	0	0	0	0	0	0	0	0	0	0	0	0
1303627	74	0	1	0	1	Hematol	1	3	0	0	1	1		1	0	0	0	0	0	0	37	6	0	0	0	0	1	1	6	0	0	0	0	0	0	0	0	0	0	0	0	0	0	0	0	0	0	0	0
1303652	70	1	1	4	1	Lung	3	1	2	1	0	8		0	1	0	0	1	0	1	56	8	0	0	1	1	1	7	12	2	0	0	0	0	0	0	0	0	0	1	1	0	0	0	0	0	0	0	0
1303704	34	0	1	2	2	OtherUnknow	1	0	0	1	0	8		1	0	0	0	0	0	0	12	2	0	0	0	0	0	4	9	0	0	0	0	0	0	0	0	0	0	0	0	0	0	0	0	0	0	0	0
1303887	57	1	1	1	1	Lung	3	1	2	1	0	8		0	1	0	0	0	0	1	35	7	1	1	1	1	1	28	29	1	0	0	0	0	0	0	0	0	0	1	0	0	0	0	0	0	0	0	0
1304042	52	0	1	0	1	Lung	3	0	1	1	0	8		0	1	1	0	0	0	1	43	6	0	0	0	0	0	13	19	0	0	0	0	0	0	0	0	0	0	0	0	0	0	0	0	0	0	0	0
1304142	68	0	1	11	1	HeadNeck	0	0	0	1	0	8		1	1	0	0	0	0	1	55	6	0	0	0	0	0	8	40	0	0	0	0	0	0	0	0	0	0	0	0	0	0	0	0	0	0	0	0
1304343	56	0	0	4	3	HeadNeck	3	0	0	1	0	8		2	1	1	0	1	0	1	59	13	0	0	0	1	1	4	8	0	0	0	0	0	0	0	0	0	0	0	0	0	0	0	0	0	0	0	0
1304346	60	1	0	5	1	Lung	0	0	1	1	0	8		1	1	0	0	1	0	0	59	7	0	0	0	1	1	1	7	1	0	0	0	0	0	0	0	0	1	0	0	0	0	0	0	0	0	0	0
1304360	79	1	1	14	1	Lung	1	0	1	1	0	8		1	0	0	0	0	0	0	32	4	0	0	0	0	0	7	29	1	0	0	0	0	0	0	0	0	1	0	0	0	0	0	0	0	0	0	0
1304372	64	0	0	0	2	Brain	1	0	0	1	0	8		1	0	0	0	0	0	0	17	1	0	0	0	0	0	4	9	0	0	0	0	0	0	0	0	0	0	0	0	0	0	0	0	0	0	0	0
1304647	51	1	1	2	1	Breast	1	1	2	1	0	8		0	1	1	0	0	0	0	49	4	0	0	1	1	1	4	6	1	0	0	0	0	0	0	0	0	0	1	0	0	0	0	0	0	0	0	0
1304749	51	0	0	1	1	UpperGI	3	0	0	1	0	8		0	0	0	1	0	0	0	41	5	0	0	0	1	1	3	4	0	0	0	0	0	0	0	0	0	0	0	0	0	0	0	0	0	0	0	0
1304751	62	0	0	1	2	OtherUnknow	1	0	0	1	0	8		0	1	0	0	0	0	0	28	1	0	0	0	0	0	5	15	0	0	0	0	0	0	0	0	0	0	0	0	0	0	0	0	0	0	0	0
1304811	67	0	1	2	2	Lung	1	0	0	1	0	8		0	1	1	0	1	0	1	54	9	0	0	0	1	1	4	7	0	0	0	0	0	0	0	0	0	0	0	0	0	0	0	0	0	0	0	0
1304954	69	1	1	0	1	Hematol	1	2	2	0	1	0		1	0	0	0	0	0	1	67	9	0	0	0	1	1	2	2	1	0	1	0	1	0	0	0	0	0	0	0	0	0	0	0	0	0	0	0
1305217	60	1	0	0	1	Breast	3	1	2	1	0	8		0	1	0	0	0	0	0	54	7	0	0	1	1	1	8	8	2	0	0	0	0	0	0	0	0	0	1	0	0	0	0	1	0	0	0	0
1305336	70	1	1	4	1	LowerGI	3	1	2	1	0	8		1	1	1	0	1	0	1	91	14	0	0	1	1	1	1	5	1	0	0	0	0	0	0	0	0	0	0	0	0	0	0	0	0	0	0	0
1305360	66	0	1	1	2	Lung	0	0	0	1	0	8		0	0	1	0	0	0	0	48	4	0	0	0	0	0	5	20	0	0	0	0	0	0	0	0	0	0	0	0	0	0	0	0	0	0	0	0
1305489	69	0	1	19	3	UpperGI	1	0	0	1	0	8		1	1	1	0	0	0	1	45	8	0	0	0	1	1	9	27	0	0	0	0	0	0	0	0	0	0	0	0	0	0	0	0	0	0	0	0
1305545	58	0	0	3	2	UpperGI	2	0	0	1	0	8		2	0	1	0	0	0	0	27	6	0	0	0	0	0	7	77	0	0	0	0	0	0	0	0	0	0	0	0	0	0	0	0	0	0	0	0
1305898	79	0	0	0	1	Hematol	3	2	1	0	1	4		1	1	0	0	0	0	1	60	5	0	0	1	1	1	12	12	0	0	0	0	0	0	0	0	0	0	0	0	0	0	0	0	0	0	0	0
1306000	70	0	0	14	1	LowerGI	1	0	0	1	0	8		0	1	0	0	1	0	1	51	6	0	0	0	0	0	14	32	0	0	0	0	0	0	0	0	0	0	0	0	0	0	0	0	0	0	0	0
1306110	26	1	1	14	1	Hematol	1	3	1	0	1	3		0	1	0	0	0	0	0	53	13	0	0	0	0	0	13	27	1	1	0	0	1	0	0	1	0	0	0	0	0	0	0	0	0	0	0	0
1306117	79	0	1	2	1	Urolog	3	1	1	1	0	8		2	1	1	0	1	0	0	89	13	0	0	0	1	1	4	6	0	0	0	0	0	0	0	0	0	0	0	0	0	0	0	0	0	0	0	0
1306127	54	0	1	1	3	LowerGI	3	0	0	1	0	8		0	0	1	0	0	0	1	50	5	0	0	0	0	0	3	41	0	0	0	0	0	0	0	0	0	0	0	0	0	0	0	0	0	0	0	0
1306212	50	0	0	0	1	Hematol	2	2	2	0	1	2		2	0	0	0	0	0	0	39	4	0	0	0	0	1	2	27	0	0	0	0	0	0	0	0	0	0	0	0	0	0	0	0	0	0	0	0
1306294	58	0	1	17	1	Lung	1	1	0	1	0	8		1	1	0	0	1	0	0	61	8	0	0	0	0	0	5	33	0	0	0	0	0	0	0	0	0	0	0	0	0	0	0	0	0	0	0	0
1306389	65	0	1	3	2	OtherUnknow	1	0	0	1	0	8		1	1	0	0	1	0	0	38	10	0	0	0	1	1	2	4	0	0	0	0	0	0	0	0	0	0	0	0	0	0	0	0	0	0	0	0
1306468	67	0	1	0	1	Lung	3	1	1	1	0	8		1	1	0	0	0	0	0	42	8	0	0	1	1	1	5	5	0	0	0	0	0	0	0	0	0	0	0	0	0	0	0	0	0	0	0	0
1306624	35	0	1	2	2	Brain	1	0	0	1	0	8		1	0	0	0	0	0	0	9	2	0	0	0	0	0	8	18	0	0	0	0	0	0	0	0	0	0	0	0	0	0	0	0	0	0	0	0
1306873	62	1	1	1	1	HeadNeck	2	1	2	1	0	8	0	3	1	0	0	1	0	0	49	14	0	0	0	1	1	1	2	2	0	1	0	1	0	0	0	0	0	1	0	0	0	0	0	0	0	0	0
1306886	36	1	1	0	1	OtherUnknow	1	1	2	1	0	8		2	0	0	0	0	0	0	37	1	0	0	0	0	0	2	7	1	0	0	0	0	0	0	0	0	0	0	0	0	0	0	0	0	0	0	0
1306932	43	0	0	10	1	OtherUnknow	4	1	2	1	0	8		0	1	0	0	1	0	0	48	6	0	0	1	1	1	7	17	0	0	0	0	0	0	0	0	0	0	0	0	0	0	0	0	0	0	0	0
1307083	60	1	1	0	1	Lung	3	0	1	1	0	8		0	1	0	0	0	0	0	42	8	0	0	0	0	1	7	17	2	0	0	0	0	0	0	0	0	0	1	1	0	0	0	0	0	0	0	0
1307346	49	0	1	2	2	Brain	1	0	0	1	0	8		0	0	0	0	0	0	0	26	1	0	0	0	0	0	7	31	0	0	0	0	0	0	0	0	0	0	0	0	0	0	0	0	0	0	0	0
1307452	63	0	0	6	1	UpperGI	4	0	0	1	0	8		3	1	0	0	1	0	1	57	10	0	0	1	1	1	3	9	0	0	0	0	0	0	0	0	0	0	0	0	0	0	0	0	0	0	0	0
1307780	87	0	0	3	1	LowerGI	1	0	1	1	0	8		0	1	1	0	1	0	1	55	8	0	0	0	1	1	4	7	0	0	0	0	0	0	0	0	0	0	0	0	0	0	0	0	0	0	0	0
1308115	63	1	1	11	3	Hematol	3	3	2	0	1	3		0	0	1	0	0	0	1	50	8	0	0	0	1	1	12	22	2	0	0	0	0	0	0	0	0	0	0	1	0	0	0	1	0	0	0	0
1308179	30	1	0	7	1	Hematol	1	3	2	0	1	3		0	1	1	0	1	0	1	64	14	0	0	0	1	1	3	11	2	1	0	1	1	1	0	1	0	0	0	0	0	0	0	0	0	0	0	0
1308397	70	1	1	8	1	Hematol	3	2	2	0	1	4		3	1	0	1	0	0	1	43	6	0	0	0	0	1	4	15	1	0	0	0	0	0	0	0	0	0	1	0	0	0	0	0	0	0	0	0
1308508	45	0	0	6	1	Hematol	4	3	1	0	1	3		1	1	1	0	0	1	1	72	14	0	0	0	1	1	9	15	0	0	0	0	0	0	0	0	0	0	0	0	0	0	0	0	0	0	0	0
1308798	78	0	1	2	2	Lung	1	0	0	1	0	8		1	0	1	0	0	0	0	26	5	0	0	0	0	0	3	11	0	0	0	0	0	0	0	0	0	0	0	0	0	0	0	0	0	0	0	0
1308832	50	0	1	11	1	Hematol	4	2	1	0	1	0		0	1	1	0	1	1	1	79	14	0	1	0	0	0	46	66	0	0	0	0	0	0	0	0	0	0	0	0	0	0	0	0	0	0	0	0
1309356	66	0	1	3	1	HeadNeck	3	0	0	1	0	8		3	1	0	0	0	0	1	42	4	0	0	0	0	0	8	21	0	0	0	0	0	0	0	0	0	0	0	0	0	0	0	0	0	0	0	0
1309407	71	0	1	2	2	LowerGI	1	0	0	1	0	8		1	0	1	0	0	0	0	28	4	0	0	0	0	0	2	8	0	0	0	0	0	0	0	0	0	0	0	0	0	0	0	0	0	0	0	0
1309458	21	0	1	2	1	Hematol	1	3	0	0	1	3		0	1	1	0	1	1	1	46	10	0	1	0	0	1	21	112	0	0	0	0	0	0	0	0	0	0	0	0	0	0	0	0	0	0	0	0
1310285	45	0	0	17	2	OtherUnknow	1	1	0	1	0	8		0	0	1	0	0	0	0	16	1	0	0	0	0	0	1	25	0	0	0	0	0	0	0	0	0	0	0	0	0	0	0	0	0	0	0	0
1310372	52	0	0	5	2	Brain	1	1	2	1	0	8		0	1	0	0	0	0	0	25	2	0	0	0	0	0	8	20	0	0	0	0	0	0	0	0	0	0	0	0	0	0	0	0	0	0	0	0
1311678	72	0	0	18	1	UpperGI	4	0	0	1	0	8		3	1	0	0	1	0	1	68	11	0	0	1	1	1	2	19	0	0	0	0	0	0	0	0	0	0	0	0	0	0	0	0	0	0	0	0
1311906	51	1	0	2	3	HeadNeck	1	0	2	1	0	8		1	0	0	0	0	0	0	20	4	0	0	0	0	0	2	4	1	0	0	0	0	0	0	0	0	0	1	0	0	0	0	0	0	0	0	0
1312090	52	0	1	2	1	Lung	2	0	1	1	0	8		2	1	0	0	0	0	0	46	6	0	0	1	1	1	4	6	0	0	0	0	0	0	0	0	0	0	0	0	0	0	0	0	0	0	0	0
1312237	40	0	1	2	2	Brain	3	0	0	1	0	8		0	0	0	0	0	0	0	28	4	0	0	0	0	0	4	28	0	0	0	0	0	0	0	0	0	0	0	0	0	0	0	0	0	0	0	0
1312471	38	0	0	3	2	LowerGI	1	1	0	1	0	8		0	1	0	0	1	0	0	38	7	0	0	0	0	0	20	27	0	0	0	0	0	0	0	0	0	0	0	0	0	0	0	0	0	0	0	0
1312483	68	1	0	1	1	Brain	3	0	2	1	0	8		0	1	0	0	1	0	0	71	10	0	0	0	1	1	2	3	1	0	0	0	0	0	0	0	0	0	0	0	1	0	0	0	0	0	0	0
1312580	59	0	0	1	2	HeadNeck	1	0	0	1	0	8		1	1	0	0	0	0	0	17	2	0	0	0	0	0	3	8	0	0	0	0	0	0	0	0	0	0	0	0	0	0	0	0	0	0	0	0
1312598	67	0	1	3	1	HeadNeck	0	0	1	1	0	8		1	1	0	0	0	0	1	53	8	0	0	0	0	0	7	33	0	0	0	0	0	0	0	0	0	0	0	0	0	0	0	0	0	0	0	0
1312882	48	0	1	4	1	HeadNeck	1	0	1	1	0	8		0	1	0	0	1	0	1	37	6	0	0	0	0	0	20	36	0	0	0	0	0	0	0	0	0	0	0	0	0	0	0	0	0	0	0	0
1313226	51	0	1	1	2	Urolog	1	0	0	1	0	8		3	1	0	0	0	0	0	20	1	0	0	0	1	1	7	8	0	0	0	0	0	0	0	0	0	0	0	0	0	0	0	0	0	0	0	0
1313239	57	0	0	3	3	HeadNeck	1	0	0	1	0	8		2	1	0	0	0	0	0	34	6	0	0	0	0	0	3	11	0	0	0	0	0	0	0	0	0	0	0	0	0	0	0	0	0	0	0	0
1313403	47	1	1	1	1	Lung	1	1	1	1	0	8		0	0	0	0	0	0	0	35	4	0	0	1	0	1	2	8	1	0	0	0	0	0	0	0	0	1	0	0	0	0	0	0	0	0	0	0
1313419	43	0	0	2	2	OtherUnknow	1	0	0	1	0	8		0	0	0	0	0	0	0	15	4	0	0	0	0	0	8	13	0	0	0	0	0	0	0	0	0	0	0	0	0	0	0	0	0	0	0	0
1313961	64	0	1	6	3	Lung	0	0	0	1	0	8		0	1	1	0	1	0	1	63	12	0	0	0	0	0	17	35	0	0	0	0	0	0	0	0	0	0	0	0	0	0	0	0	0	0	0	0
1314138	73	0	1	2	1	Brain	3	0	0	1	0	8		0	0	0	0	0	0	0	25	2	0	0	0	0	0	9	28	0	0	0	0	0	0	0	0	0	0	0	0	0	0	0	0	0	0	0	0
1314404	68	0	1	4	2	Urolog	1	0	0	1	0	8		1	0	1	0	1	1	0	45	9	0	0	0	0	0	13	32	0	0	0	0	0	0	0	0	0	0	0	0	0	0	0	0	0	0	0	0
1314503	68	0	0	1	2	Brain	1	0	0	1	0	8		0	1	0	0	1	0	0	61	8	0	0	0	0	1	24	49	0	0	0	0	0	0	0	0	0	0	0	0	0	0	0	0	0	0	0	0
1314550	62	0	1	6	2	Urolog	1	0	0	1	0	8		1	0	0	0	0	0	0	29	4	0	0	0	0	0	6	16	0	0	0	0	0	0	0	0	0	0	0	0	0	0	0	0	0	0	0	0
1314558	54	0	0	17	1	Hematol	2	2	0	0	1	2		2	1	0	0	0	0	0	61	11	0	0	0	0	1	12	37	0	0	0	0	0	0	0	0	0	0	0	0	0	0	0	0	0	0	0	0
1314855	59	0	1	0	1	HeadNeck	1	0	0	1	0	8		2	1	0	0	0	0	0	54	7	0	0	0	0	1	9	55	0	0	0	0	0	0	0	0	0	0	0	0	0	0	0	0	0	0	0	0
1314860	60	0	1	18	3	Urolog	1	0	0	1	0	8		0	1	0	0	1	0	1	40	6	0	0	0	0	1	27	49	0	0	0	0	0	0	0	0	0	0	0	0	0	0	0	0	0	0	0	0
1315061	79	0	0	2	2	UpperGI	2	0	0	1	0	8		1	1	1	0	0	0	0	31	7	0	0	0	0	0	3	12	0	0	0	0	0	0	0	0	0	0	0	0	0	0	0	0	0	0	0	0
1315378	66	0	1	0	1	Hematol	3	3	0	0	1	3		2	1	1	0	0	1	0	66	17	0	0	0	0	0	36	59	0	0	0	0	0	0	0	0	0	0	0	0	0	0	0	0	0	0	0	0
1315431	75	1	1	2	1	UpperGI	2	0	2	1	0	8		0	1	1	0	1	1	1	78	14	0	0	0	1	1	10	12	1	0	0	0	0	0	0	0	0	1	0	0	0	0	0	0	0	0	0	0
1315457	54	0	0	1	2	OtherUnknow	1	1	0	1	0	8		2	0	0	0	0	0	0	37	2	0	0	0	0	0	5	14	0	0	0	0	0	0	0	0	0	0	0	0	0	0	0	0	0	0	0	0
1315750	73	1	0	0	1	Hematol	1	2	0	0	1	0		1	0	0	0	0	0	0	43	2	0	0	0	0	0	10	12	1	0	0	0	0	0	0	0	0	1	0	0	0	0	0	0	0	0	0	0
1315947	78	0	1	1	3	Urolog	0	0	1	1	0	8		1	1	1	0	1	0	1	75	12	0	0	0	1	1	1	2	0	0	0	0	0	0	0	0	0	0	0	0	0	0	0	0	0	0	0	0
1316060	38	0	0	2	1	HeadNeck	1	0	0	1	0	8		0	1	1	0	0	0	0	65	9	0	0	1	1	1	4	6	0	0	0	0	0	0	0	0	0	0	0	0	0	0	0	0	0	0	0	0
1316130	73	0	1	7	1	Hematol	0	2	0	0	1	4		0	1	0	0	1	0	0	61	7	0	0	1	1	1	13	19	0	0	0	0	0	0	0	0	0	0	0	0	0	0	0	0	0	0	0	0
1316214	63	0	1	0	1	HeadNeck	0	0	0	1	0	8		3	0	1	0	0	0	0	28	6	0	0	0	0	0	3	14	0	0	0	0	0	0	0	0	0	0	0	0	0	0	0	0	0	0	0	0
1316306	69	0	0	5	1	Brain	4	0	0	1	0	8		0	0	0	0	0	0	0	18	3	0	0	0	0	0	3	11	0	0	0	0	0	0	0	0	0	0	0	0	0	0	0	0	0	0	0	0
1316387	58	1	0	44	1	Hematol	2	3	1	0	1	1		0	1	1	0	1	0	1	85	13	0	0	1	1	1	1	45	1	0	1	0	1	0	0	0	0	0	0	0	0	0	0	0	0	0	0	0
1316570	36	0	1	2	2	UpperGI	1	0	0	1	0	8		0	0	0	0	0	0	0	16	2	0	0	0	0	0	5	13	0	0	0	0	0	0	0	0	0	0	0	0	0	0	0	0	0	0	0	0
1316715	70	0	0	22	1	UpperGI	1	0	1	1	0	8		1	1	1	0	0	0	1	62	10	0	0	0	1	1	6	28	0	0	0	0	0	0	0	0	0	0	0	0	0	0	0	0	0	0	0	0
1316740	48	0	1	0	1	Brain	3	1	2	1	0	8		0	1	0	0	0	0	0	54	8	0	0	0	0	1	5	17	0	0	0	0	0	0	0	0	0	0	0	0	0	0	0	0	0	0	0	0
1316780	73	0	0	1	2	HeadNeck	1	0	0	1	0	8		2	1	1	0	1	0	0	54	7	0	0	0	0	0	9	13	0	0	0	0	0	0	0	0	0	0	0	0	0	0	0	0	0	0	0	0
1316997	23	1	1	25	1	OtherUnknow	3	0	2	1	0	8		0	0	0	0	0	1	0	23	13	0	0	0	0	0	6	41	2	0	0	0	0	0	0	0	0	1	0	0	0	0	0	0	1	0	0	0
1317061	34	0	0	5	2	Brain	1	0	0	1	0	8		2	1	0	0	0	0	0	30	1	0	0	0	0	0	3	18	0	0	0	0	0	0	0	0	0	0	0	0	0	0	0	0	0	0	0	0
1317099	73	0	1	6	1	UpperGI	2	0	0	1	0	8		0	1	0	0	1	0	1	50	8	0	0	0	1	1	56	62	0	0	0	0	0	0	0	0	0	0	0	0	0	0	0	0	0	0	0	0
1317344	44	1	1	2	1	HeadNeck	3	0	2	1	0	8		2	1	1	0	1	1	1	82	17	0	0	1	1	1	2	4	1	0	1	0	1	0	0	0	0	0	0	0	0	0	0	0	0	0	0	0
1317348	67	0	1	1	1	HeadNeck	1	0	0	1	0	8	0	3	1	0	0	0	0	1	50	16	0	0	0	0	1	25	36	0	0	0	0	0	0	0	0	0	0	0	0	0	0	0	0	0	0	0	0
1317795	61	1	1	6	3	Hematol	4	3	2	0	1	3		0	0	0	0	0	0	1	36	3	0	0	0	0	0	2	22	1	0	0	0	0	0	0	0	0	0	0	0	0	0	0	0	0	0	0	0
1317848	63	0	1	1	2	Brain	3	0	0	1	0	8		0	1	0	0	0	0	0	34	3	0	0	1	1	1	4	5	0	0	0	0	0	0	0	0	0	0	0	0	0	0	0	0	0	0	0	0
1318212	29	0	1	6	2	Brain	2	0	1	1	0	8		0	0	0	0	0	0	0	6	1	0	0	0	0	0	5	23	0	0	0	0	0	0	0	0	0	0	0	0	0	0	0	0	0	0	0	0
1318289	41	0	0	0	1	Hematol	1	2	0	0	1	0		0	1	1	0	1	0	1	50	9	0	0	1	1	1	8	8	0	0	0	0	0	0	0	0	0	0	0	0	0	0	0	0	0	0	0	0
1318324	64	0	1	0	3	Brain	3	0	0	1	0	8		1	1	0	0	0	0	0	45	5	0	0	0	0	1	3	46	0	0	0	0	0	0	0	0	0	0	0	0	0	0	0	0	0	0	0	0
1318372	77	0	1	10	3	UpperGI	1	0	0	1	0	8		0	1	1	0	1	0	1	77	8	0	0	1	1	1	26	36	0	0	0	0	0	0	0	0	0	0	0	0	0	0	0	0	0	0	0	0
1318605	65	0	0	7	1	LowerGI	3	0	1	1	0	8		0	1	0	0	1	0	1	43	9	0	0	0	1	1	14	21	0	0	0	0	0	0	0	0	0	0	0	0	0	0	0	0	0	0	0	0
1318877	60	0	0	6	2	Brain	1	0	0	1	0	8		0	0	0	0	0	0	0	21	2	0	0	0	0	0	4	11	0	0	0	0	0	0	0	0	0	0	0	0	0	0	0	0	0	0	0	0
1318878	58	0	0	2	2	Brain	1	0	0	1	0	8		0	0	0	0	0	0	0	24	6	0	0	0	0	0	4	11	0	0	0	0	0	0	0	0	0	0	0	0	0	0	0	0	0	0	0	0
1319126	47	0	0	25	1	Hematol	4	3	2	0	1	3		0	1	0	0	1	0	1	65	9	0	0	1	1	1	4	29	0	0	0	0	0	0	0	0	0	0	0	0	0	0	0	0	0	0	0	0
1319151	66	0	1	2	1	Urolog	3	0	0	1	0	8		0	1	0	0	1	0	1	71	9	0	0	0	0	1	23	30	0	0	0	0	0	0	0	0	0	0	0	0	0	0	0	0	0	0	0	0
1319242	85	0	1	4	3	Urolog	1	0	0	1	0	8		1	1	1	0	0	0	0	51	3	0	0	0	0	1	41	48	0	0	0	0	0	0	0	0	0	0	0	0	0	0	0	0	0	0	0	0
1319729	46	0	0	1	2	Brain	1	0	0	1	0	8		1	1	0	0	1	0	0	51	10	0	0	1	1	1	3	5	0	0	0	0	0	0	0	0	0	0	0	0	0	0	0	0	0	0	0	0
1319776	38	0	0	1	1	Hematol	0	2	2	0	1	4		0	0	0	0	0	0	1	38	6	0	0	0	0	0	3	19	0	0	0	0	0	0	0	0	0	0	0	0	0	0	0	0	0	0	0	0
1319821	50	1	0	13	1	Lung	3	0	1	1	0	8		1	1	0	0	0	0	0	29	4	0	0	0	0	0	3	22	1	0	0	0	0	0	0	0	0	0	0	0	0	0	0	0	0	0	0	0
1320407	40	0	0	1	2	Brain	1	0	0	1	0	8		0	1	0	0	0	0	0	35	5	0	0	0	0	0	14	50	0	0	0	0	0	0	0	0	0	0	0	0	0	0	0	0	0	0	0	0
1320440	46	0	1	0	1	Brain	1	0	0	1	0	8		0	0	0	0	0	1	0	28	5	0	0	0	0	0	4	4	0	0	0	0	0	0	0	0	0	0	0	0	0	0	0	0	0	0	0	0
1320472	40	0	1	1	3	OtherUnknow	1	1	1	1	0	8		0	0	0	0	1	0	1	35	5	0	0	0	0	0	3	10	0	0	0	0	0	0	0	0	0	0	0	0	0	0	0	0	0	0	0	0
1320831	41	0	1	13	3	Lung	0	0	0	1	0	8		0	0	0	0	0	0	0	25	2	0	0	0	0	1	2	20	0	0	0	0	0	0	0	0	0	0	0	0	0	0	0	0	0	0	0	0
1321224	69	1	1	4	1	Urolog	1	0	0	1	0	8		2	0	0	0	0	0	0	37	6	0	0	0	0	0	6	16	1	0	0	0	0	0	0	0	0	1	0	0	0	0	0	0	0	0	0	0
1321232	44	1	1	4	3	LiverBilliary	2	0	2	1	0	8		1	1	0	0	1	0	1	46	15	0	0	1	1	1	25	29	1	0	0	0	0	0	0	0	0	0	0	0	0	0	0	0	0	1	0	1
1322543	81	0	1	2	2	LowerGI	1	0	0	1	0	8		0	0	0	0	0	0	0	30	4	0	0	0	1	1	6	8	0	0	0	0	0	0	0	0	0	0	0	0	0	0	0	0	0	0	0	0
1322703	56	0	1	14	1	HeadNeck	1	0	0	1	0	8		0	1	0	0	0	0	1	38	5	0	0	0	0	0	11	61	0	0	0	0	0	0	0	0	0	0	0	0	0	0	0	0	0	0	0	0
1322757	73	0	0	2	1	HeadNeck	2	1	0	1	0	8		1	1	1	0	1	0	1	49	7	0	0	1	1	1	6	8	0	0	0	0	0	0	0	0	0	0	0	0	0	0	0	0	0	0	0	0
1322982	69	0	1	1	2	Lung	1	0	1	1	0	8		0	1	0	0	1	0	0	28	6	0	0	0	0	1	7	15	0	0	0	0	0	0	0	0	0	0	0	0	0	0	0	0	0	0	0	0
1323044	71	0	0	5	1	HeadNeck	3	0	2	1	0	8		2	0	1	0	1	0	0	47	4	0	0	0	0	1	3	11	0	0	0	0	0	0	0	0	0	0	0	0	0	0	0	0	0	0	0	0
1323197	57	0	0	1	2	Brain	1	0	0	1	0	8		1	0	0	0	0	0	0	22	2	0	0	0	0	0	6	13	0	0	0	0	0	0	0	0	0	0	0	0	0	0	0	0	0	0	0	0
1323285	72	0	0	3	1	Hematol	1	2	2	0	1	0		1	1	0	0	1	0	1	50	5	0	0	0	0	1	23	64	0	0	0	0	0	0	0	0	0	0	0	0	0	0	0	0	0	0	0	0
1323535	54	0	1	1	2	HeadNeck	0	0	0	1	0	8		0	0	0	0	0	0	0	23	1	0	0	0	0	0	2	38	0	0	0	0	0	0	0	0	0	0	0	0	0	0	0	0	0	0	0	0
1326757	55	1	0	11	1	Hematol	1	2	2	0	1	0	1	0	0	0	0	1	0	0	27	13	0		0	0	0	3	19	1	1	0	1	1	0	0	1	0	0	0	0	0	0	0	0	0	0	0	0
1328669	66	0	1	7	1	LiverBilliary	3	0	0	1	0	8	0	2	1	1	0	1	0	1	38	16	0	0	1	1	1	24	31	0	0	0	0	0	0	0	0	0	0	0	0	0	0	0	0	0	0	0	0
1329547	34	0	0	2	2	UpperGI	1	0	1	1	0	8	0	0	0	0	0	0	0	0	8	7	0	0	0	0	0	1	8	0	0	0	0	0	0	0	0	0	0	0	0	0	0	0	0	0	0	0	0
1330047	69	0	1	1	2	UpperGI	1	0	1	1	0	8	0	3	0	0	1	0	0	0	21	6	0	0	0	0	0	26	33	0	0	0	0	0	0	0	0	0	0	0	0	0	0	0	0	0	0	0	0
1330345	50	0	0	9	2	Brain	2	0	1	1	0	8	0	3	1	0	0	1	0	1	50	20	0	0	0	1	1	11	20	0	0	0	0	0	0	0	0	0	0	0	0	0	0	0	0	0	0	0	0
1333536	59	0	1	0	1	Brain	2	0	0	1	0	8	0	0	0	0	0	0	0	1	15	7	0	0	0	1	1	35	35	0	0	0	0	0	0	0	0	0	0	0	0	0	0	0	0	0	0	0	0
1333659	80	0	0	1	2	LowerGI	2	0	1	1	0	8	0	0	1	0	0	0	0	0	59	10	0	0	0	0	0	7	11	0	0	0	0	0	0	0	0	0	0	0	0	0	0	0	0	0	0	0	0
1354932	71	0	1	2	2	Lung	1	0	0	1	0	8		1	0	0	0	0	0	0	28	3	0	0	0	0	1	3	8	0	0	0	0	0	0	0	0	0	0	0	0	0	0	0	0	0	0	0	0
1354965	30	0	1	5	2	Brain	0	0	0	1	0	8		0	1	0	0	0	0	0	28	3	0	0	0	0	0	2	15	0	0	0	0	0	0	0	0	0	0	0	0	0	0	0	0	0	0	0	0
1355064	70	0	1	7	3	LowerGI	1	0	0	1	0	8		0	0	1	0	0	1	1	50	13	0	0	0	0	0	36	61	0	0	0	0	0	0	0	0	0	0	0	0	0	0	0	0	0	0	0	0
1355070	43	0	0	1	2	Brain	1	0	0	1	0	8		1	1	0	0	0	0	0	28	4	0	0	0	0	0	8	28	0	0	0	0	0	0	0	0	0	0	0	0	0	0	0	0	0	0	0	0
1355235	81	0	1	0	1	LowerGI	2	1	0	1	0	8		3	1	1	0	1	0	1	58	7	0	0	1	1	1	12	12	0	0	0	0	0	0	0	0	0	0	0	0	0	0	0	0	0	0	0	0
1355279	45	1	0	48	1	Breast	1	0	0	1	0	8		0	1	0	0	1	0	0	39	9	0	0	0	0	0	3	91	1	0	0	0	0	0	0	0	0	1	0	0	0	0	0	0	0	0	0	0
1355414	41	1	1	5	1	OtherUnknow	2	1	2	1	0	8		0	1	1	0	1	1	1	66	14	0	0	0	1	1	6	11	1	0	0	0	0	0	0	0	0	0	0	0	0	1	0	0	0	0	0	0
1355531	67	1	1	4	1	Lung	3	1	2	1	0	8		1	1	0	0	0	0	1	56	5	0	1	0	1	1	10	14	1	0	0	0	0	0	0	0	0	0	1	0	0	0	0	0	0	0	0	0
1355683	74	0	0	20	1	Gynecol	2	0	2	1	0	8	0	2	1	1	0	1	0	1	35	11	0	0	0	1	1	10	30	0	0	0	0	0	0	0	0	0	0	0	0	0	0	0	0	0	0	0	0
1355687	81	0	0	10	3	LowerGI	1	0	0	1	0	8		1	1	0	0	1	0	1	49	7	0	0	0	0	1	17	31	0	0	0	0	0	0	0	0	0	0	0	0	0	0	0	0	0	0	0	0
1355711	67	1	0	1	3	UpperGI	1	1	2	1	0	8		0	1	0	0	1	0	1	62	13	0	0	0	0	1	18	48	1	0	0	0	0	0	0	0	0	0	0	0	0	0	0	0	0	1	1	0
1355811	75	0	0	4	3	HeadNeck	1	0	0	1	0	8		1	1	0	0	0	0	0	49	3	0	0	0	0	0	4	11	0	0	0	0	0	0	0	0	0	0	0	0	0	0	0	0	0	0	0	0
1356027	56	0	0	3	2	Brain	1	0	0	1	0	8		1	0	0	0	0	0	0	22	2	0	0	0	0	0	5	10	0	0	0	0	0	0	0	0	0	0	0	0	0	0	0	0	0	0	0	0
1356231	52	0	0	13	2	Brain	2	0	0	1	0	8		0	1	0	0	0	0	0	27	2	0	0	0	0	0	4	36	0	0	0	0	0	0	0	0	0	0	0	0	0	0	0	0	0	0	0	0
1356327	64	1	1	0	1	HeadNeck	1	0	2	1	0	8		0	1	0	0	0	0	0	35	1	0	0	0	0	0	2	3	1	0	0	0	0	0	0	0	0	0	1	0	0	0	0	0	0	0	0	0
1356346	70	0	1	1	2	Urolog	0	0	0	1	0	8		2	0	1	0	0	0	0	34	3	0	0	0	0	0	3	6	0	0	0	0	0	0	0	0	0	0	0	0	0	0	0	0	0	0	0	0
1356390	71	0	1	0	1	HeadNeck	3	0	0	1	0	8		0	0	0	0	0	0	0	38	3	0	0	0	0	0	3	26	0	0	0	0	0	0	0	0	0	0	0	0	0	0	0	0	0	0	0	0
1356978	74	0	0	0	1	Lung	0	1	2	1	0	8		0	1	0	0	1	0	1	70	9	0	0	1	1	1	3	3	0	0	0	0	0	0	0	0	0	0	0	0	0	0	0	0	0	0	0	0
1357119	67	0	1	6	1	Hematol	0	3	2	0	1	3		1	1	1	0	1	0	1	90	12	0	0	0	1	1	1	7	0	0	0	0	0	0	0	0	0	0	0	0	0	0	0	0	0	0	0	0
1357121	21	0	0	1	2	Brain	1	0	0	1	0	8		0	0	0	0	0	0	0	10	4	0	0	0	0	0	5	16	0	0	0	0	0	0	0	0	0	0	0	0	0	0	0	0	0	0	0	0
1357312	22	1	0	9	1	Hematol	0	3	2	0	1	3		0	1	0	0	0	0	0	39	4	0	0	0	0	0	3	40	1	0	0	0	0	0	0	1	0	0	0	0	0	0	0	0	0	0	0	0
1357334	61	0	1	2	1	Hematol	2	2	0	0	1	2		1	1	1	0	1	0	1	101	20	0	0	0	1	1	2	4	0	0	0	0	0	0	0	0	0	0	0	0	0	0	0	0	0	0	0	0
1357369	64	1	1	0	3	HeadNeck	3	0	2	1	0	8		0	1	0	0	1	0	0	42	5	0	0	1	1	1	8	8	1	0	0	0	0	0	0	0	0	0	1	0	0	0	0	0	0	0	0	0
1357372	50	0	0	3	3	Brain	1	0	1	1	0	8		0	1	0	0	0	0	0	27	2	0	0	0	0	0	14	67	0	0	0	0	0	0	0	0	0	0	0	0	0	0	0	0	0	0	0	0
1357668	55	1	1	1	3	Lung	2	1	2	1	0	8		0	1	0	0	0	0	0	34	2	0	0	0	0	0	3	11	1	0	0	0	0	0	0	0	0	0	0	0	0	0	0	1	0	0	0	0
1357673	61	0	0	8	1	Hematol	3	2	1	0	1	0		1	1	1	0	1	0	1	60	8	0	0	0	0	0	5	20	0	0	0	0	0	0	0	0	0	0	0	0	0	0	0	0	0	0	0	0
1358355	45	0	0	2	2	Brain	1	0	0	1	0	8		0	1	0	0	0	0	0	29	2	0	0	0	0	0	2	8	0	0	0	0	0	0	0	0	0	0	0	0	0	0	0	0	0	0	0	0
1358660	48	1	1	7	1	Brain	2	0	2	1	0	8		1	1	0	0	0	0	0	39	6	0	0	0	0	0	5	28	1	0	0	0	0	0	0	0	0	0	0	0	1	0	0	0	0	0	0	0
1358775	62	0	0	2	2	LowerGI	1	0	0	1	0	8		0	0	0	0	0	0	0	24	1	0	0	0	0	0	4	16	0	0	0	0	0	0	0	0	0	0	0	0	0	0	0	0	0	0	0	0
1358829	67	1	1	11	1	Lung	3	0	2	1	0	8		1	1	0	0	1	0	1	48	7	1	0	1	1	1	8	20	1	0	0	0	0	0	0	0	0	0	1	0	0	0	0	0	0	0	0	0
1358899	24	0	1	2	2	Hematol	1	2	1	0	1	4		0	1	0	0	0	0	0	27	2	0	0	0	0	0	6	13	0	0	0	0	0	0	0	0	0	0	0	0	0	0	0	0	0	0	0	0
1359104	64	0	0	3	1	HeadNeck	1	0	0	1	0	8		1	1	0	0	0	0	1	37	5	0	0	0	0	0	35	92	0	0	0	0	0	0	0	0	0	0	0	0	0	0	0	0	0	0	0	0
1359203	69	0	1	0	3	HeadNeck	1	0	0	1	0	8		1	1	0	0	1	0	1	65	7	0	0	0	1	1	2	2	0	0	0	0	0	0	0	0	0	0	0	0	0	0	0	0	0	0	0	0
1359222	73	0	1	2	2	HeadNeck	1	0	0	1	0	8		1	1	0	0	0	0	0	31	4	0	0	0	0	0	57	89	0	0	0	0	0	0	0	0	0	0	0	0	0	0	0	0	0	0	0	0
1359225	67	0	1	3	1	UpperGI	1	0	0	1	0	8		2	1	1	0	1	1	1	60	12	0	0	0	0	0	10	24	0	0	0	0	0	0	0	0	0	0	0	0	0	0	0	0	0	0	0	0
1359279	45	1	1	2	1	Hematol	1	3	1	0	1	3		0	1	0	1	1	0	1	53	10	0	0	0	0	1	9	17	1	1	0	1	0	0	0	1	0	0	0	0	0	0	0	0	0	0	0	0
1359517	34	1	0	8	1	Hematol	1	2	1	0	1	4		0	1	0	1	1	0	1	49	8	0	0	0	0	0	28	79	2	0	0	0	0	0	0	1	0	1	0	0	0	0	0	0	0	0	0	0
1359553	50	1	0	18	1	Hematol	3	3	2	0	1	3		0	1	1	0	1	0	1	91	16	0	0	0	1	1	3	21	1	0	1	1	1	0	0	0	0	0	0	0	0	0	0	0	0	0	0	0
1359625	67	1	1	2	1	Hematol	0	3	1	0	1	3		0	1	0	0	1	0	1	43	9	0	0	0	0	0	12	25	1	1	0	1	1	0	0	1	0	0	0	0	0	0	0	0	0	0	0	0
1359880	67	0	0	0	1	LowerGI	2	0	0	1	0	8		2	1	0	0	1	0	1	49	6	0	0	0	0	1	15	95	0	0	0	0	0	0	0	0	0	0	0	0	0	0	0	0	0	0	0	0
1360139	82	1	1	3	3	LowerGI	1	0	1	1	0	8		2	0	0	0	0	0	1	42	1	0	0	0	0	1	2	29	2	0	0	0	0	0	1	0	1	0	0	0	0	0	0	0	0	1	1	0
1360735	72	0	1	4	1	Lung	1	0	1	1	0	8		2	0	0	0	0	0	0	43	1	0	0	0	0	0	1	9	0	0	0	0	0	0	0	0	0	0	0	0	0	0	0	0	0	0	0	0
1360772	57	0	0	2	2	Brain	1	0	0	1	0	8		1	0	0	0	0	0	0	16	4	0	0	0	0	0	17	53	0	0	0	0	0	0	0	0	0	0	0	0	0	0	0	0	0	0	0	0
1361148	52	0	1	0	1	Hematol	4	2	1	0	1	0		0	1	0	0	0	0	1	44	7	0	0	1	1	1	19	19	0	0	0	0	0	0	0	0	0	0	0	0	0	0	0	0	0	0	0	0
1361510	60	0	1	11	2	Lung	1	1	0	1	0	8		0	0	0	0	0	0	0	33	2	0	0	0	0	0	5	33	0	0	0	0	0	0	0	0	0	0	0	0	0	0	0	0	0	0	0	0
1361534	53	0	1	1	3	HeadNeck	1	0	0	1	0	8		1	0	0	0	0	0	1	36	4	0	0	0	0	1	3	11	0	0	0	0	0	0	0	0	0	0	0	0	0	0	0	0	0	0	0	0
1361658	34	1	1	19	1	Hematol	0	2	2	0	1	4		3	1	1	0	0	1	1	83	16	0	0	1	1	1	3	22	1	0	0	0	0	0	0	0	0	0	0	0	0	0	0	0	0	1	0	1
1361997	54	0	0	0	3	LowerGI	1	0	0	1	0	8		1	0	0	0	0	0	1	28	2	0	0	0	0	0	3	17	0	0	0	0	0	0	0	0	0	0	0	0	0	0	0	0	0	0	0	0
1362060	67	0	0	2	2	HeadNeck	1	0	0	1	0	8		0	0	0	0	0	0	0	23	2	0	0	0	0	0	4	8	0	0	0	0	0	0	0	0	0	0	0	0	0	0	0	0	0	0	0	0
1362134	21	0	0	11	1	Hematol	1	3	1	0	1	3		1	1	1	0	0	1	1	65	14	0	0	0	0	0	15	83	0	0	0	0	0	0	0	0	0	0	0	0	0	0	0	0	0	0	0	0
1362402	77	0	1	1	1	Hematol	1	2	2	0	1	0		2	1	1	0	1	1	1	83	11	0	0	1	1	1	115	116	0	0	0	0	0	0	0	0	0	0	0	0	0	0	0	0	0	0	0	0
1362675	22	1	1	0	1	Softtissue	1	0	1	1	0	8		0	1	0	1	1	0	1	37	10	0	0	0	0	0	9	12	1	0	1	1	1	0	0	0	0	0	0	0	0	0	0	0	0	0	0	0
1362705	66	1	0	2	1	Brain	1	1	2	1	0	8		0	1	0	0	0	0	0	59	6	0	0	0	0	1	4	9	1	0	0	0	0	0	0	0	0	0	0	0	1	0	0	0	0	0	0	0
1362716	68	0	1	8	3	Urolog	1	0	0	1	0	8		1	0	0	0	0	0	0	28	4	0	0	0	0	0	3	18	0	0	0	0	0	0	0	0	0	0	0	0	0	0	0	0	0	0	0	0
1362723	98	1	0	4	3	Urolog	3	1	1	1	0	8		0	1	0	0	0	0	0	45	8	0	0	0	0	1	5	10	1	0	0	0	0	0	0	0	0	0	0	0	0	0	0	0	0	1	1	0
1362926	51	1	1	9	3	UpperGI	1	0	1	1	0	8		0	1	1	0	1	0	1	52	12	0	0	0	0	0	68	92	1	0	0	0	0	0	0	0	0	1	0	0	0	0	0	0	0	0	0	0
1363004	43	1	0	2	1	Hematol	4	3	1	0	1	3		0	1	1	0	1	0	1	71	10	0	0	1	1	1	4	6	1	0	0	0	0	0	0	0	0	0	0	0	0	0	0	0	0	1	0	1
1363118	68	0	1	4	1	Lung	1	0	0	1	0	8		0	1	1	0	1	0	1	58	10	0	0	0	1	1	3	7	0	0	0	0	0	0	0	0	0	0	0	0	0	0	0	0	0	0	0	0
1363127	79	0	0	3	3	UpperGI	1	0	0	1	0	8		1	1	1	0	1	1	1	55	9	0	0	0	1	1	17	20	0	0	0	0	0	0	0	0	0	0	0	0	0	0	0	0	0	0	0	0
1363283	48	1	0	16	1	LowerGI	2	0	2	1	0	8		0	0	0	0	1	0	1	43	7	0	0	0	0	0	16	95	3	0	0	0	0	0	1	0	1	1	0	0	0	0	0	0	0	1	1	0
1363509	43	0	1	0	1	HeadNeck	1	0	0	1	0	8		1	0	1	0	0	0	1	35	3	0	0	0	0	0	2	7	0	0	0	0	0	0	0	0	0	0	0	0	0	0	0	0	0	0	0	0
1363514	60	0	1	2	2	Lung	1	0	0	1	0	8		0	0	0	0	1	0	0	30	5	0	0	0	0	0	3	11	0	0	0	0	0	0	0	0	0	0	0	0	0	0	0	0	0	0	0	0
1363594	65	0	1	2	2	LowerGI	1	0	0	1	0	8		1	0	1	0	0	0	0	29	5	0	0	0	0	0	5	23	0	0	0	0	0	0	0	0	0	0	0	0	0	0	0	0	0	0	0	0
1363608	71	1	0	0	1	Hematol	1	3	0	0	1	3		3	1	0	0	1	0	0	76	7	0	0	0	1	1	2	2	1	0	0	0	0	0	0	0	0	1	0	0	0	0	0	0	0	0	0	0
1363918	69	0	1	6	1	OtherUnknow	2	1	0	1	0	8		0	1	0	1	1	0	1	45	7	0	0	0	0	0	9	26	0	0	0	0	0	0	0	0	0	0	0	0	0	0	0	0	0	0	0	0
1363942	56	0	1	2	2	Urolog	1	0	0	1	0	8		0	0	0	0	0	0	0	15	2	0	0	0	0	0	6	31	0	0	0	0	0	0	0	0	0	0	0	0	0	0	0	0	0	0	0	0
1363987	57	0	1	1	2	Lung	1	0	0	1	0	8		0	0	0	0	0	0	0	10	1	0	0	0	0	0	30	51	0	0	0	0	0	0	0	0	0	0	0	0	0	0	0	0	0	0	0	0
1364228	44	1	1	14	1	Hematol	1	3	1	0	1	1		0	1	0	1	0	0	1	45	6	0	0	0	0	1	3	20	1	0	0	0	0	0	0	1	0	0	0	0	0	0	0	0	0	0	0	0
1364351	63	0	0	1	1	Lung	0	0	0	1	0	8		1	1	0	0	1	0	0	65	6	0	0	0	0	1	24	225	0	0	0	0	0	0	0	0	0	0	0	0	0	0	0	0	0	0	0	0
1364508	76	0	1	1	2	HeadNeck	0	0	0	1	0	8		1	0	1	0	0	0	0	26	2	0	0	0	0	0	4	7	0	0	0	0	0	0	0	0	0	0	0	0	0	0	0	0	0	0	0	0
1364828	58	1	1	0	1	HeadNeck	2	1	2	1	0	8		1	1	0	0	0	0	0	51	4	0	0	0	0	1	14	16	1	0	0	0	0	0	0	0	0	0	1	0	0	0	0	0	0	0	0	0
1364911	55	0	1	11	2	Brain	3	0	0	1	0	8		0	1	0	0	0	0	0	42	6	0	0	0	0	0	19	52	0	0	0	0	0	0	0	0	0	0	0	0	0	0	0	0	0	0	0	0
1364957	84	0	1	6	3	OtherUnknow	2	0	0	1	0	8		1	1	0	0	1	0	1	53	8	0	0	0	1	1	13	19	0	0	0	0	0	0	0	0	0	0	0	0	0	0	0	0	0	0	0	0
1365047	66	0	1	2	3	Urolog	1	0	0	1	0	8		2	1	1	0	0	1	1	56	9	0	0	0	0	0	27		0	0	0	0	0	0	0	0	0	0	0	0	0	0	0	0	0	0	0	0
1365302	18	1	0	0	1	Hematol	1	3	1	0	1	1		0	1	0	0	0	0	0	70	11	0	0	1	1	1	2	2	1	0	0	0	0	0	0	0	0	0	0	0	0	0	0	0	0	0	0	0
1365544	42	0	0	8	2	Brain	1	0	0	1	0	8		0	0	0	0	0	0	0	23	2	0	0	0	0	1	6	53	0	0	0	0	0	0	0	0	0	0	0	0	0	0	0	0	0	0	0	0
1365635	76	0	0	6	1	Breast	2	1	2	1	0	8		1	1	1	0	1	0	1	82	11	0	0	0	1	1	2	8	0	0	0	0	0	0	0	0	0	0	0	0	0	0	0	0	0	0	0	0
1365807	52	0	0	0	3	UpperGI	1	0	0	1	0	8		2	1	0	0	0	0	0	37	8	0	0	1	1	1	5	5	0	0	0	0	0	0	0	0	0	0	0	0	0	0	0	0	0	0	0	0
1365848	71	1	0	16	1	Brain	3	0	0	1	0	8		0	1	0	0	0	0	0	86	9	0	0	1	1	1	2	18	1	0	0	0	0	0	0	0	0	0	0	0	1	0	0	0	0	0	0	0
1365982	52	0	0	2	1	LowerGI	1	0	0	1	0	8		3	0	0	0	0	0	0	21	2	0	0	0	0	0	2	5	0	0	0	0	0	0	0	0	0	0	0	0	0	0	0	0	0	0	0	0
1366150	68	0	1	2	2	HeadNeck	1	0	0	1	0	8		1	0	0	0	0	0	0	19	2	0	0	0	0	0	6	12	0	0	0	0	0	0	0	0	0	0	0	0	0	0	0	0	0	0	0	0
1366259	58	0	0	0	1	HeadNeck	2	1	2	1	0	8		1	1	1	0	1	0	1	87	14	0	0	1	1	1	5	5	0	0	0	0	0	0	0	0	0	0	0	0	0	0	0	0	0	0	0	0
1366411	45	0	0	5	3	LowerGI	1	0	0	1	0	8		0	1	0	0	1	0	1	42	9	0	0	0	0	0	26	37	0	0	0	0	0	0	0	0	0	0	0	0	0	0	0	0	0	0	0	0
1366437	49	1	0	18	1	LowerGI	1	0	1	1	0	8		0	1	0	0	0	0	1	36	4	0	0	0	0	0	36	109	1	0	0	0	0	0	1	0	1	0	0	0	0	0	0	0	0	1	1	0
1366641	77	0	1	1	1	HeadNeck	2	0	2	1	0	8		0	1	1	0	1	0	1	72	9	0	0	0	1	1	4	4	0	0	0	0	0	0	0	0	0	0	0	0	0	0	0	0	0	0	0	0
1366648	79	0	1	0	1	Urolog	0	0	0	1	0	8		3	1	0	0	0	0	1	45	2	0	0	1	1	1	25	25	0	0	0	0	0	0	0	0	0	0	0	0	0	0	0	0	0	0	0	0
1366661	63	0	0	16	1	HeadNeck	3	1	2	1	0	8		0	1	1	0	0	0	1	63	9	0	0	1	1	1	1	16	0	0	0	0	0	0	0	0	0	0	0	0	0	0	0	0	0	0	0	0
1367015	64	0	1	2	2	Lung	1	0	0	1	0	8		0	1	0	0	0	0	0	26	2	0	0	0	0	0	46	73	0	0	0	0	0	0	0	0	0	0	0	0	0	0	0	0	0	0	0	0
1367016	68	0	1	1	1	Lung	1	0	0	1	0	8		3	1	0	0	1	0	1	38	6	0	0	0	0	0	20	38	0	0	0	0	0	0	0	0	0	0	0	0	0	0	0	0	0	0	0	0
1367057	53	0	0	30	3	LiverBilliary	1	0	0	1	0	8		2	1	0	0	0	0	1	32	2	0	0	0	0	0	12	67	0	0	0	0	0	0	0	0	0	0	0	0	0	0	0	0	0	0	0	0
1367205	58	0	1	6	3	HeadNeck	1	0	0	1	0	8		1	1	0	0	1	0	1	37	8	0	0	0	0	0	16	29	0	0	0	0	0	0	0	0	0	0	0	0	0	0	0	0	0	0	0	0
1367261	38	0	0	1	2	HeadNeck	0	0	0	1	0	8		0	0	0	0	0	0	0	5	2	0	0	0	0	0	4	9	0	0	0	0	0	0	0	0	0	0	0	0	0	0	0	0	0	0	0	0
1367299	57	1	1	0	1	Lung	1	1	2	1	0	8		0	1	0	0	1	0	1	64	9	0	0	1	1	1	2	2	1	1	0	1	1	0	0	1	0	0	0	0	0	0	0	0	0	0	0	0
1367358	75	1	1	0	3	HeadNeck	2	0	2	1	0	8		2	1	0	0	0	0	0	46	4	0	0	0	0	1	9	10	1	0	0	0	0	0	0	0	0	0	1	0	0	0	0	0	0	0	0	0
1367546	73	1	1	1	1	Hematol	3	3	1	0	1	3		1	1	0	0	1	0	0	66	9	0	0	1	1	1	16	16	2	0	0	0	0	0	0	0	0	1	0	0	0	1	0	0	0	0	0	0
1367691	28	0	0	1	1	OtherUnknow	3	1	2	1	0	8		0	1	0	0	0	0	1	29	6	0	1	0	0	0	8	14	0	0	0	0	0	0	0	0	0	0	0	0	0	0	0	0	0	0	0	0
1367777	53	0	1	3	1	Hematol	3	2	2	0	1	4		1	1	1	0	1	0	1	59	10	0	0	0	1	1	7	10	0	0	0	0	0	0	0	0	0	0	0	0	0	0	0	0	0	0	0	0
1367997	53	0	1	2	2	Urolog	1	0	0	1	0	8		1	0	1	0	0	1	0	19	6	0	0	0	0	0	3	8	0	0	0	0	0	0	0	0	0	0	0	0	0	0	0	0	0	0	0	0
1368324	79	0	0	1	2	Lung	0	0	0	1	0	8		1	0	0	0	0	0	0	24	1	0	0	0	0	0	4	7	0	0	0	0	0	0	0	0	0	0	0	0	0	0	0	0	0	0	0	0
1368445	46	0	1	5	3	Lung	1	0	1	1	0	8		1	1	0	0	1	0	1	41	7	0	0	0	0	0	18	41	0	0	0	0	0	0	0	0	0	0	0	0	0	0	0	0	0	0	0	0
1368640	58	0	1	7	2	Brain	1	0	0	1	0	8		1	0	0	0	0	0	0	18	1	0	0	0	0	0	9	20	0	0	0	0	0	0	0	0	0	0	0	0	0	0	0	0	0	0	0	0
1368685	16	0	0	2	1	OtherUnknow	2	0	0	1	0	8		0	1	0	1	0	0	1	21	3	0	0	0	1	1	3	9	0	0	0	0	0	0	0	0	0	0	0	0	0	0	0	0	0	0	0	0
1368688	33	1	1	0	1	Hematol	0	2	2	0	1	2		0	0	0	0	0	0	0	16	1	0	0	0	0	0	2	4	1	0	0	0	0	0	0	1	0	0	0	0	0	0	0	0	0	0	0	0
1368907	58	0	1	5	2	OtherUnknow	2	1	2	1	0	8		1	1	0	0	0	0	1	45	8	0	0	0	0	0	9	70	0	0	0	0	0	0	0	0	0	0	0	0	0	0	0	0	0	0	0	0
1368995	73	0	1	2	1	Brain	1	0	0	1	0	8		2	0	1	0	0	0	1	46	7	0	0	0	1	1	11	13	0	0	0	0	0	0	0	0	0	0	0	0	0	0	0	0	0	0	0	0
1369348	69	0	0	6	2	Brain	1	0	0	1	0	8		1	1	0	0	0	0	0	28	3	0	0	1	1	1	6	12	0	0	0	0	0	0	0	0	0	0	0	0	0	0	0	0	0	0	0	0
1369397	43	0	0	1	3	UpperGI	1	0	0	1	0	8		0	0	0	0	1	0	1	33	6	0	0	0	0	0	3	17	0	0	0	0	0	0	0	0	0	0	0	0	0	0	0	0	0	0	0	0
1369530	50	0	0	16	1	LowerGI	1	0	2	1	0	8		0	0	0	0	1	0	1	20	4	0	0	0	0	0	29	81	0	0	0	0	0	0	0	0	0	0	0	0	0	0	0	0	0	0	0	0
1369531	71	0	1	7	3	HeadNeck	3	0	0	1	0	8		1	1	1	0	1	0	1	50	5	0	0	0	0	1	11	79	0	0	0	0	0	0	0	0	0	0	0	0	0	0	0	0	0	0	0	0
1369724	72	0	1	6	1	UpperGI	1	0	0	1	0	8		1	1	0	0	1	0	1	48	7	0	0	0	0	0	23	47	0	0	0	0	0	0	0	0	0	0	0	0	0	0	0	0	0	0	0	0
1369915	57	1	1	6	1	Hematol	1	3	1	0	1	1	0	3	0	0	1	0	0	1	51	11	0	1	0	0	1	2	16	1	0	0	0	0	0	0	0	0	1	0	0	0	0	0	0	0	0	0	0
1369916	72	0	1	2	1	Brain	3	0	1	1	0	8		0	1	0	0	1	0	1	62	8	0	0	0	1	1	8	10	0	0	0	0	0	0	0	0	0	0	0	0	0	0	0	0	0	0	0	0
1369943	49	0	1	8	1	HeadNeck	1	0	1	1	0	8		3	1	0	0	0	0	1	47	12	0	0	0	0	1	7	31	0	0	0	0	0	0	0	0	0	0	0	0	0	0	0	0	0	0	0	0
1370042	64	0	1	3	2	HeadNeck	1	0	0	1	0	8		1	1	0	0	0	0	0	34	3	0	0	0	0	0	4	10	0	0	0	0	0	0	0	0	0	0	0	0	0	0	0	0	0	0	0	0
1370153	50	0	0	5	1	Lung	4	1	2	1	0	8		1	1	1	0	0	0	1	53	3	0	0	1	1	1	2	7	0	0	0	0	0	0	0	0	0	0	0	0	0	0	0	0	0	0	0	0
1370296	25	1	1	1	1	Hematol	4	3	2	0	1	3		0	1	1	0	0	0	0	53	10	0	0	0	0	0	5	24	2	0	0	0	0	0	0	0	0	0	0	0	1	0	1	0	0	0	0	0
1370346	60	0	1	14	1	Brain	1	0	0	1	0	8		1	1	1	0	1	0	1	55	8	0	0	0	0	0	7	27	0	0	0	0	0	0	0	0	0	0	0	0	0	0	0	0	0	0	0	0
1370395	53	0	1	9	2	LowerGI	2	0	0	1	0	8		1	0	0	0	0	0	0	27	2	0	0	0	0	0	6	32	0	0	0	0	0	0	0	0	0	0	0	0	0	0	0	0	0	0	0	0
1370785	78	1	1	13	1	Brain	0	0	1	1	0	8		1	1	1	0	1	1	1	76	14	0	0	1	1	1	14	27	1	0	0	0	0	0	0	0	0	0	0	0	1	0	0	0	0	0	0	0
1370882	30	0	1	1	2	Urolog	0	1	2	1	0	8		0	0	1	0	0	1	0	39	5	0	0	0	0	0	7	14	0	0	0	0	0	0	0	0	0	0	0	0	0	0	0	0	0	0	0	0
1370965	27	0	0	44	1	Hematol	3	3	2	0	1	3		1	0	1	0	0	0	1	65	16	0	0	0	1	1	2	56	0	0	0	0	0	0	0	0	0	0	0	0	0	0	0	0	0	0	0	0
1371068	57	1	0	3	1	LiverBilliary	1	0	1	1	0	8		1	0	0	0	0	0	0	23	7	0	0	0	1	1	8	11	1	0	0	0	0	0	0	0	0	1	0	0	0	0	0	0	0	0	0	0
1371262	62	1	0	0	1	Softtissue	1	0	1	1	0	8		1	0	0	0	0	0	0	22	2	0	0	0	0	0	4	10	1	0	0	0	0	0	0	0	0	1	0	0	0	0	0	0	0	0	0	0
1371304	62	0	1	2	3	HeadNeck	2	0	0	1	0	8		2	1	1	0	1	0	1	97	15	0	0	0	1	1	1	3	0	0	0	0	0	0	0	0	0	0	0	0	0	0	0	0	0	0	0	0
1371369	65	1	1	5	1	LowerGI	1	0	1	1	0	8		0	1	1	1	1	0	0	58	12	0	0	0	1	1	2	7	1	0	0	0	0	0	0	0	0	1	0	0	0	0	0	0	0	0	0	0
1371430	50	0	1	11	1	Hematol	1	2	1	0	1	0		0	1	0	0	0	0	1	41	4	0	0	0	1	1	5	16	0	0	0	0	0	0	0	0	0	0	0	0	0	0	0	0	0	0	0	0
1371484	69	0	1	1	2	Brain	2	0	0	1	0	8		1	1	0	0	0	0	0	47	6	1	1	0	0	1	20	100	0	0	0	0	0	0	0	0	0	0	0	0	0	0	0	0	0	0	0	0
1371743	28	1	0	21	1	Hematol	2	3	1	0	1	3		1	0	0	0	1	0	1	63	10	0	0	0	0	1	5	42	1	1	0	1	1	0	0	1	0	0	0	0	0	0	0	0	0	0	0	0
1371750	45	0	0	13	1	HeadNeck	3	1	2	1	0	8		1	1	0	0	0	0	1	44	3	1	0	1	1	1	19	32	0	0	0	0	0	0	0	0	0	0	0	0	0	0	0	0	0	0	0	0
1371856	31	1	1	1	1	Urolog	2	1	1	1	0	8		0	0	0	1	1	0	0	30	8	0	0	0	0	0	4	12	1	0	0	0	0	0	0	0	0	1	0	0	0	0	0	0	0	0	0	0
1372411	84	0	0	2	3	LowerGI	1	0	1	1	0	8	0	1	0	0	0	0	0	0	32	8	0	0	0	0	0	2	7	0	0	0	0	0	0	0	0	0	0	0	0	0	0	0	0	0	0	0	0
1372471	62	0	0	9	2	Brain	3	0	0	1	0	8		2	1	0	0	0	0	0	35	3	0	0	0	0	0	5	17	0	0	0	0	0	0	0	0	0	0	0	0	0	0	0	0	0	0	0	0
1372531	86	0	0	1	1	LowerGI	3	0	1	1	0	8		1	1	0	0	1	0	1	43	2	0	0	0	0	0	6	16	0	0	0	0	0	0	0	0	0	0	0	0	0	0	0	0	0	0	0	0
1372567	20	1	0	1	1	OtherUnknow	4	0	1	1	0	8		0	0	0	1	1	0	1	36	9	0	0	0	0	0	23	30	1	1	0	1	1	0	0	1	0	0	0	0	0	0	0	0	0	0	0	0
1372839	63	0	0	11	3	Urolog	1	0	0	1	0	8		1	1	0	0	0	0	0	44	4	0	0	0	0	0	24	57	0	0	0	0	0	0	0	0	0	0	0	0	0	0	0	0	0	0	0	0
1372840	65	0	0	1	3	Urolog	2	0	0	1	0	8		2	1	1	0	1	0	1	66	9	0	0	0	0	1	13	36	0	0	0	0	0	0	0	0	0	0	0	0	0	0	0	0	0	0	0	0
1372975	62	0	0	0	3	LowerGI	4	1	2	1	0	8		1	0	0	0	0	0	0	33	1	0	0	0	0	0	3	12	0	0	0	0	0	0	0	0	0	0	0	0	0	0	0	0	0	0	0	0
1372982	74	0	0	0	1	LowerGI	3	0	0	1	0	8		1	1	0	0	1	0	1	48	15	0	0	0	0	1	12	20	0	0	0	0	0	0	0	0	0	0	0	0	0	0	0	0	0	0	0	0
1372984	64	0	1	2	2	OtherUnknow	3	1	2	1	0	8		1	0	0	0	0	0	0	23	1	0	0	0	0	0	5	14	0	0	0	0	0	0	0	0	0	0	0	0	0	0	0	0	0	0	0	0
1373024	52	0	0	20	2	HeadNeck	1	1	2	1	0	8		0	1	0	0	1	0	0	29	5	0	0	0	0	0	3	29	0	0	0	0	0	0	0	0	0	0	0	0	0	0	0	0	0	0	0	0
1373084	71	0	1	6	1	Urolog	1	0	0	1	0	8		0	0	1	0	0	0	1	43	4	0	0	0	0	0	7	19	0	0	0	0	0	0	0	0	0	0	0	0	0	0	0	0	0	0	0	0
1373137	61	0	1	2	2	HeadNeck	1	0	0	1	0	8		0	0	0	0	0	0	0	18	1	0	0	0	0	0	5	10	0	0	0	0	0	0	0	0	0	0	0	0	0	0	0	0	0	0	0	0
1373171	71	0	1	2	2	UpperGI	1	0	0	1	0	8		2	0	0	0	0	0	0	31	3	0	0	0	0	0	6	14	0	0	0	0	0	0	0	0	0	0	0	0	0	0	0	0	0	0	0	0
1373317	80	1	1	4	1	Hematol	3	3	2	0	1	3		3	1	0	0	1	0	1	56	4	1	1	0	1	1	21	24	1	0	0	0	0	0	0	0	0	0	0	1	0	0	0	0	0	0	0	0
1373368	64	0	0	8	1	Brain	3	0	1	1	0	8		3	1	0	0	0	0	1	31	7	0	0	0	1	1	17	25	0	0	0	0	0	0	0	0	0	0	0	0	0	0	0	0	0	0	0	0
1373541	50	1	0	9	1	Hematol	3	3	1	0	1	3		1	1	1	0	1	1	1	85	14	0	0	0	1	1	17	26	3	1	0	1	1	0	0	1	0	1	0	1	0	0	0	0	0	0	0	0
1373565	72	0	1	23	1	Hematol	3	3	1	0	1	3		0	1	0	0	0	0	0	60	8	0	1	0	0	1	16	47	0	0	0	0	0	0	0	0	0	0	0	0	0	0	0	0	0	0	0	0
1373730	28	0	1	19	1	Hematol	3	2	1	0	1	5		0	1	0	0	1	0	1	64	14	0	0	0	1	1	20	39	0	0	0	0	0	0	0	0	0	0	0	0	0	0	0	0	0	0	0	0
1373808	38	0	1	7	3	Softtissue	3	1	2	1	0	8		0	1	1	0	0	0	1	47	6	0	0	1	1	1	3	10	0	0	0	0	0	0	0	0	0	0	0	0	0	0	0	0	0	0	0	0
1373912	73	0	1	1	3	LiverBilliary	2	0	0	1	0	8		0	1	0	0	0	0	1	69	13	0	0	0	1	1	2	3	0	0	0	0	0	0	0	0	0	0	0	0	0	0	0	0	0	0	0	0
1374380	52	0	0	1	2	Lung	0	0	0	1	0	8		0	0	0	0	0	0	0	15	1	0	0	0	0	0	4	8	0	0	0	0	0	0	0	0	0	0	0	0	0	0	0	0	0	0	0	0
1374515	26	0	1	1	2	Brain	1	0	0	1	0	8		0	1	0	0	0	0	0	40	5	0	0	0	0	0	6	13	0	0	0	0	0	0	0	0	0	0	0	0	0	0	0	0	0	0	0	0
1374691	56	0	1	2	2	UpperGI	0	0	0	1	0	8		2	0	0	0	0	0	0	7	4	0	0	0	0	0	6	13	0	0	0	0	0	0	0	0	0	0	0	0	0	0	0	0	0	0	0	0
1374808	73	0	1	2	2	UpperGI	1	0	0	1	0	8		3	0	1	0	0	0	0	35	7	0	0	0	0	0	7	13	0	0	0	0	0	0	0	0	0	0	0	0	0	0	0	0	0	0	0	0
1374912	59	0	1	11	3	Lung	0	0	0	1	0	8		1	0	0	0	0	0	1	25	1	0	0	0	0	0	4	20	0	0	0	0	0	0	0	0	0	0	0	0	0	0	0	0	0	0	0	0
1375111	50	1	1	5	1	Hematol	3	3	1	0	1	3		0	1	1	0	1	0	1	71	12	0	0	1	1	1	4	9	1	0	0	0	0	0	0	0	0	0	0	0	0	0	0	0	1	0	0	0
1375244	75	0	1	1	2	UpperGI	0	0	0	1	0	8		1	0	0	0	0	0	0	34	3	0	0	0	0	1	50	65	0	0	0	0	0	0	0	0	0	0	0	0	0	0	0	0	0	0	0	0
1375270	66	0	0	1	2	Urolog	2	0	0	1	0	8		1	0	1	0	0	0	0	20	3	0	0	0	0	0	3	6	0	0	0	0	0	0	0	0	0	0	0	0	0	0	0	0	0	0	0	0
1375366	79	0	0	14	1	Softtissue	4	0	0	1	0	8		0	1	0	0	0	0	1	45	6	0	0	0	0	1	27	72	0	0	0	0	0	0	0	0	0	0	0	0	0	0	0	0	0	0	0	0
1375395	52	1	1	2	1	Brain	4	0	2	1	0	8		0	1	0	0	1	0	0	79	8	0	0	1	1	1	7	9	1	0	0	0	0	0	0	0	0	0	0	0	1	0	0	0	0	0	0	0
1375663	73	1	1	13	1	Brain	1	0	1	1	0	8		1	1	0	0	0	0	0	65	5	0	0	1	1	1	3	3	1	0	0	0	0	0	0	0	0	0	0	0	1	0	0	0	0	0	0	0
1375803	67	0	0	4	1	Hematol	3	3	1	0	1	3		0	1	0	0	1	0	1	56	8	0	0	0	0	0	16	28	0	0	0	0	0	0	0	0	0	0	0	0	0	0	0	0	0	0	0	0
1375854	29	0	1	3	2	HeadNeck	0	0	0	1	0	8		0	1	0	0	0	0	0	17	2	0	0	0	0	0	13	45	0	0	0	0	0	0	0	0	0	0	0	0	0	0	0	0	0	0	0	0
1375884	62	0	0	0	3	Hematol	0	3	2	0	1	3		1	1	0	0	1	0	1	65	9	0	0	1	1	1	9	9	0	0	0	0	0	0	0	0	0	0	0	0	0	0	0	0	0	0	0	0
1375893	48	0	1	2	2	UpperGI	1	0	0	1	0	8		2	0	0	0	0	0	0	17	1	0	0	0	0	0	1	12	0	0	0	0	0	0	0	0	0	0	0	0	0	0	0	0	0	0	0	0
1376100	77	0	1	4	1	LowerGI	1	0	0	1	0	8		0	1	1	0	1	0	0	70	10	0	0	0	1	1	1	5	0	0	0	0	0	0	0	0	0	0	0	0	0	0	0	0	0	0	0	0
1376122	26	0	1	1	1	Hematol	0	2	0	0	1	4		0	1	0	0	1	0	1	40	7	0	0	0	1	1	4	5	0	0	0	0	0	0	0	0	0	0	0	0	0	0	0	0	0	0	0	0
1376238	74	0	1	1	2	Urolog	3	0	0	1	0	8		1	0	0	0	0	0	0	28	3	0	0	0	0	0	6	14	0	0	0	0	0	0	0	0	0	0	0	0	0	0	0	0	0	0	0	0
1376351	60	0	1	5	2	Lung	1	0	2	1	0	8		1	0	0	0	1	0	0	23	2	0	0	0	0	0	1	9	0	0	0	0	0	0	0	0	0	0	0	0	0	0	0	0	0	0	0	0
1376400	46	0	0	0	1	OtherUnknow	2	1	0	1	0	8		3	1	1	0	1	1	1	81	17			1	1	1	7	7	0	0	0	0	0	0	0	0	0	0	0	0	0	0	0	0	0	0	0	0
1376439	72	0	1	17	1	UpperGI	1	0	0	1	0	8		2	0	0	0	0	0	1	27	3	0	0	0	1	1	17	34	0	0	0	0	0	0	0	0	0	0	0	0	0	0	0	0	0	0	0	0
1376440	75	0	1	5	3	LowerGI	1	0	0	1	0	8		2	1	0	0	1	0	0	50	5	0	0	0	0	0	5	15	0	0	0	0	0	0	0	0	0	0	0	0	0	0	0	0	0	0	0	0
1376575	68	0	1	4	3	Lung	1	0	1	1	0	8		1	1	1	0	1	0	0	55	12	0	0	0	1	1	2	6	0	0	0	0	0	0	0	0	0	0	0	0	0	0	0	0	0	0	0	0
1376612	65	0	0	6	1	Hematol	3	3	2	0	1	3		1	1	0	0	1	0	1	54	4	0	0	1	1	1	2	8	0	0	0	0	0	0	0	0	0	0	0	0	0	0	0	0	0	0	0	0
1376661	70	0	1	2	2	LowerGI	1	0	0	1	0	8		0	0	0	0	0	0	0	26	3	0	0	0	0	0	4	25	0	0	0	0	0	0	0	0	0	0	0	0	0	0	0	0	0	0	0	0
1376782	25	0	0	10	3	Hematol	3	3	1	0	1	3		0	1	0	0	0	0	1	46	8	0	0	0	0	0	3	23	0	0	0	0	0	0	0	0	0	0	0	0	0	0	0	0	0	0	0	0
1376912	47	0	0	5	3	UpperGI	1	0	0	1	0	8		1	1	0	0	1	0	1	42	5	0	0	0	0	0	51	73	0	0	0	0	0	0	0	0	0	0	0	0	0	0	0	0	0	0	0	0
1376962	73	1	0	3	3	LowerGI	1	1	2	1	0	8		1	0	0	0	0	0	1	57	1	0	0	0	0	1	2	12	1	0	0	0	0	0	0	0	0	0	0	0	0	0	0	0	0	1	1	0
1376963	55	0	1	5	3	Brain	1	0	0	1	0	8		0	1	0	0	0	0	0	34	5	0	0	1	1	1	8	13	0	0	0	0	0	0	0	0	0	0	0	0	0	0	0	0	0	0	0	0
1377003	38	0	1	5	1	Brain	4	0	1	1	0	8		0	0	0	0	0	0	1	25	6	0	0	0	0	1	5	89	0	0	0	0	0	0	0	0	0	0	0	0	0	0	0	0	0	0	0	0
1377042	61	1	0	21	1	LowerGI	1	1	2	1	0	8		2	0	0	0	0	0	0	30	3	0	0	0	0	0	74	105	1	0	0	0	0	0	0	0	0	1	0	0	0	0	0	0	0	0	0	0
1377147	36	0	0	6	3	LowerGI	1	0	0	1	0	8		0	1	0	0	1	0	1	26	6	0	0	0	0	0	10	22	0	0	0	0	0	0	0	0	0	0	0	0	0	0	0	0	0	0	0	0
1377248	55	0	1	5	1	UpperGI	1	0	0	1	0	8		1	1	1	0	1	1	1	70	20	0	0	0	0	1	13	42	0	0	0	0	0	0	0	0	0	0	0	0	0	0	0	0	0	0	0	0
1377264	46	1	0	0	1	Hematol	0	2	2	0	1	4		0	0	0	0	1	0	1	44	10	0	0	0	0	0	3	16	1	0	1	1	1	0	0	0	0	0	0	0	0	0	0	0	0	0	0	0
1377439	44	0	1	2	2	Brain	3	0	0	1	0	8		0	1	0	0	0	0	0	18	2	0	0	0	0	1	3	8	0	0	0	0	0	0	0	0	0	0	0	0	0	0	0	0	0	0	0	0
1377553	40	0	0	2	2	HeadNeck	1	0	0	1	0	8		0	1	0	0	0	0	0	22	1	0	0	0	0	0	14	23	0	0	0	0	0	0	0	0	0	0	0	0	0	0	0	0	0	0	0	0
1377557	38	1	1	0	1	OtherUnknow	1	0	1	1	0	8		1	0	0	0	0	1	0	8	6	0	0	0	0	0	1	3	1	0	0	0	0	0	0	0	0	0	0	0	0	0	0	0	0	0	0	0
1377592	23	0	1	12	2	Brain	3	0	0	1	0	8		0	1	0	0	0	0	0	41	5	0	0	0	0	0	13	66	0	0	0	0	0	0	0	0	0	0	0	0	0	0	0	0	0	0	0	0
1377607	56	0	1	10	1	Hematol	1	3	1	0	1	1		0	0	1	0	0	0	1	47	9	0	0	0	0	1	9	33	0	0	0	0	0	0	0	0	0	0	0	0	0	0	0	0	0	0	0	0
1377636	69	0	1	4	1	Urolog	3	0	0	1	0	8		3	1	1	0	1	0	1	64	9	0	0	1	1	1	2	6	0	0	0	0	0	0	0	0	0	0	0	0	0	0	0	0	0	0	0	0
1377784	31	0	1	1	2	Urolog	0	1	2	1	0	8		0	0	0	0	0	0	0	19	1	0	0	0	0	0	2	4	0	0	0	0	0	0	0	0	0	0	0	0	0	0	0	0	0	0	0	0
1377817	55	0	0	1	2	LowerGI	2	0	0	1	0	8		2	0	1	0	0	0	0	14	3	0	0	0	0	0	1	7	0	0	0	0	0	0	0	0	0	0	0	0	0	0	0	0	0	0	0	0
1377894	36	0	0	1	2	LowerGI	1	0	0	1	0	8		1	1	0	0	1	0	0	29	3	0	0	0	0	0	7	14	0	0	0	0	0	0	0	0	0	0	0	0	0	0	0	0	0	0	0	0
1377945	69	0	0	1	2	HeadNeck	1	0	0	1	0	8		0	1	0	0	1	0	0	33	8	0	0	0	0	0	17	24	0	0	0	0	0	0	0	0	0	0	0	0	0	0	0	0	0	0	0	0
1377983	55	0	0	3	1	LowerGI	0	0	0	1	0	8		1	0	0	0	0	0	0	31	2	0	0	0	0	0	3	11	0	0	0	0	0	0	0	0	0	0	0	0	0	0	0	0	0	0	0	0
1378017	40	0	0	9	3	UpperGI	1	0	0	1	0	8		0	0	0	0	0	0	0	25	5	0	0	0	1	1	15	24	0	0	0	0	0	0	0	0	0	0	0	0	0	0	0	0	0	0	0	0
1378063	43	1	1	1	1	Hematol	0	3	1	0	1	1		0	0	1	0	1	0	1	46	12	0	0	0	0	0	3	33	1	1	0	1	1	0	0	1	0	0	0	0	0	0	0	0	0	0	0	0
1378145	82	0	0	4	1	LowerGI	2	1	2	1	0	8		3	1	1	0	1	0	1	63	6	0	0	1	1	1	1	5	0	0	0	0	0	0	0	0	0	0	0	0	0	0	0	0	0	0	0	0
1378179	39	0	1	2	2	HeadNeck	1	0	0	1	0	8		0	0	0	0	0	0	0	5	2	0	0	0	0	0	6	17	0	0	0	0	0	0	0	0	0	0	0	0	0	0	0	0	0	0	0	0
1378194	68	0	1	6	3	LowerGI	3	0	0	1	0	8		3	0	0	0	0	1	1	31	11	0	0	0	1	1	8	14	0	0	0	0	0	0	0	0	0	0	0	0	0	0	0	0	0	0	0	0
1378246	77	0	1	0	1	Hematol	1	2	0	0	1	0		2	0	0	0	0	0	1	48	4	0	0	0	0	0	4	9	0	0	0	0	0	0	0	0	0	0	0	0	0	0	0	0	0	0	0	0
1378283	57	0	1	10	1	Lung	1	0	2	1	0	8		0	1	0	0	0	0	1	25	2	0	0	0	0	0	9	27	0	0	0	0	0	0	0	0	0	0	0	0	0	0	0	0	0	0	0	0
1378402	17	0	1	6	2	OtherUnknow	0	0	0	1	0	8		0	1	0	0	0	0	0	18	1	0	0	0	0	0	4	42	0	0	0	0	0	0	0	0	0	0	0	0	0	0	0	0	0	0	0	0
1378650	76	0	0	6	3	LowerGI	1	0	0	1	0	8		1	1	0	0	1	0	1	52	5	0	0	0	1	1	10	16	0	0	0	0	0	0	0	0	0	0	0	0	0	0	0	0	0	0	0	0
1378855	59	0	1	1	2	Brain	0	0	0	1	0	8		1	1	0	0	0	0	0	39	6	0	0	0	0	0	20	59	0	0	0	0	0	0	0	0	0	0	0	0	0	0	0	0	0	0	0	0
1378957	74	0	1	1	2	UpperGI	1	0	0	1	0	8		0	0	0	0	0	0	0	29	3	0	0	0	0	0	23	134	0	0	0	0	0	0	0	0	0	0	0	0	0	0	0	0	0	0	0	0
1379216	77	0	0	19	1	LowerGI	1	0	0	1	0	8		0	1	0	0	1	0	0	57	8	0	0	0	0	1	23	43	0	0	0	0	0	0	0	0	0	0	0	0	0	0	0	0	0	0	0	0
1379528	66	0	0	20	3	LowerGI	2	1	0	1	0	8		1	0	0	0	0	0	1	35	2	0	0	0	0	1	58	83	0	0	0	0	0	0	0	0	0	0	0	0	0	0	0	0	0	0	0	0
1379715	56	0	0	22	1	Brain	4	0	2	1	0	8		0	1	0	0	0	0	1	49	5	0	0	0	0	0	5	45	0	0	0	0	0	0	0	0	0	0	0	0	0	0	0	0	0	0	0	0
1379718	57	0	0	4	1	Brain	4	0	0	1	0	8		1	0	0	0	0	0	0	43	5	0	0	0	0	0	1	10	0	0	0	0	0	0	0	0	0	0	0	0	0	0	0	0	0	0	0	0
1379784	68	0	1	11	1	Lung	1	0	2	1	0	8		0	1	0	0	1	0	0	44	7	0	0	0	1	1	4	15	0	0	0	0	0	0	0	0	0	0	0	0	0	0	0	0	0	0	0	0
1379928	55	1	0	1	3	LowerGI	3	1	2	1	0	8		0	1	0	0	1	0	1	54	8	0	0	1	1	1	3	4	1	0	0	0	0	0	0	0	0	0	0	0	0	0	0	0	0	1	1	0
1379949	57	0	1	1	1	HeadNeck	1	1	0	1	0	8		0	1	0	0	1	0	1	38	7	0	0	1	1	1	12	13	0	0	0	0	0	0	0	0	0	0	0	0	0	0	0	0	0	0	0	0
1379951	65	0	0	0	1	Breast	3	0	2	1	0	8		2	0	0	0	0	0	0	31	3	0	0	0	0	0	3	6	0	0	0	0	0	0	0	0	0	0	0	0	0	0	0	0	0	0	0	0
1379963	59	0	0	7	2	Brain	1	0	0	1	0	8		0	1	0	0	1	0	0	34	6	0	0	1	1	1	14	21	0	0	0	0	0	0	0	0	0	0	0	0	0	0	0	0	0	0	0	0
1380162	87	0	0	2	1	LowerGI	1	0	0	1	0	8		2	0	0	0	0	0	0	32	5	0	0	0	0	0	12	26	0	0	0	0	0	0	0	0	0	0	0	0	0	0	0	0	0	0	0	0
1380558	71	0	0	17	1	LiverBilliary	1	0	1	1	0	8		0	1	1	0	0	0	1	63	6	0	0	0	0	0	6	45	0	0	0	0	0	0	0	0	0	0	0	0	0	0	0	0	0	0	0	0
1380722	60	0	1	1	1	HeadNeck	2	0	0	1	0	8		3	0	1	0	0	0	0	55	6	0	0	1	1	1	4	5	0	0	0	0	0	0	0	0	0	0	0	0	0	0	0	0	0	0	0	0
1380920	20	1	0	3	1	Hematol	3	3	2	0	1	3		0	1	0	0	0	0	0	27	2	0	0	0	0	0	4	20	1	0	0	0	0	0	0	0	0	0	0	0	0	0	0	0	0	0	0	0
1381105	50	0	0	3	1	Urolog	1	0	0	1	0	8		0	0	1	0	0	0	0	37	8	0	0	0	0	0	6	23	0	0	0	0	0	0	0	0	0	0	0	0	0	0	0	0	0	0	0	0
1381132	59	0	0	2	2	Brain	1	0	0	1	0	8		1	1	0	0	0	0	0	20	2	0	0	0	0	0	6	29	0	0	0	0	0	0	0	0	0	0	0	0	0	0	0	0	0	0	0	0
1381148	68	0	1	0	1	Lung	1	0	0	1	0	8		3	1	0	0	1	0	1	50	5	0	0	1	1	1	13	13	0	0	0	0	0	0	0	0	0	0	0	0	0	0	0	0	0	0	0	0
1381386	64	0	1	5	1	UpperGI	1	0	0	1	0	8		0	1	0	0	1	0	1	55	7	0	0	0	0	1	40	47	0	0	0	0	0	0	0	0	0	0	0	0	0	0	0	0	0	0	0	0
1381409	68	0	1	2	1	Urolog	3	0	2	1	0	8		2	0	1	0	0	0	0	31	2	0	0	0	0	0	2	8	0	0	0	0	0	0	0	0	0	0	0	0	0	0	0	0	0	0	0	0
1381414	48	0	1	2	2	Softtissue	0	0	0	1	0	8		0	1	0	0	0	0	0	20	3	0	0	0	0	0	40	50	0	0	0	0	0	0	0	0	0	0	0	0	0	0	0	0	0	0	0	0
1381812	38	0	1	0	1	LowerGI	1	0	2	1	0	8		0	1	0	0	1	0	1	41	11	0	0	1	1	1	16	16	0	0	0	0	0	0	0	0	0	0	0	0	0	0	0	0	0	0	0	0
1381834	67	0	0	3	2	HeadNeck	1	0	2	1	0	8	0	1	0	0	0	0	0	0	23	10	0	0	0	0	0	2	15	0	0	0	0	0	0	0	0	0	0	0	0	0	0	0	0	0	0	0	0
1381921	72	0	1	7	1	LowerGI	2	0	0	1	0	8		3	1	1	0	1	0	1	49	9	0	0	0	1	1	25	31	0	0	0	0	0	0	0	0	0	0	0	0	0	0	0	0	0	0	0	0
1381926	67	0	0	5	2	Brain	0	0	0	1	0	8		1	1	0	0	1	0	0	29	6	0	0	0	0	0	13	33	0	0	0	0	0	0	0	0	0	0	0	0	0	0	0	0	0	0	0	0
1381931	45	0	1	21	2	Brain	0	0	0	1	0	8		0	0	0	0	0	0	0	23	2	0	0	0	0	0	12	50	0	0	0	0	0	0	0	0	0	0	0	0	0	0	0	0	0	0	0	0
1381936	63	1	1	8	1	OtherUnknow	3	0	2	1	0	8		0	0	0	0	0	0	0	28	3	0	0	0	0	1	3	18	1	0	0	0	0	0	0	0	0	0	0	1	0	0	0	0	0	0	0	0
1382123	77	0	0	6	2	Urolog	0	0	0	1	0	8		1	0	1	0	0	0	0	34	4	0	0	0	0	0	2	10	0	0	0	0	0	0	0	0	0	0	0	0	0	0	0	0	0	0	0	0
1382161	45	1	1	1	1	Urolog	0	1	1	1	0	8		0	1	0	0	1	0	1	64	11	0	0	0	0	0	14	16	1	1	0	0	1	0	0	1	0	0	0	0	0	0	0	0	0	0	0	0
1382167	54	1	1	7	1	Urolog	2	0	1	1	0	8		0	0	1	0	0	0	1	38	7	0	0	0	0	0	4	49	1	0	0	0	0	0	0	0	0	0	0	0	0	0	0	0	0	0	0	0
1382246	53	0	1	2	2	Softtissue	2	0	0	1	0	8		0	1	0	0	0	0	0	30	4	0	0	0	0	0	6	12	0	0	0	0	0	0	0	0	0	0	0	0	0	0	0	0	0	0	0	0
1382261	19	0	0	13	1	Hematol	1	2	1	0	1	4		0	1	0	0	1	0	1	43	5	0	1	1	1	1	26	39	0	0	0	0	0	0	0	0	0	0	0	0	0	0	0	0	0	0	0	0
1382370	91	0	1	0	3	HeadNeck	1	0	0	1	0	8		1	0	1	0	0	0	1	48	4	0	0	0	0	0	14	34	0	0	0	0	0	0	0	0	0	0	0	0	0	0	0	0	0	0	0	0
1382389	60	1	1	5	1	HeadNeck	3	0	1	1	0	8		1	1	1	0	1	0	1	87	13	0	0	0	1	1	2	7	1	0	0	0	0	0	0	0	0	0	0	0	0	0	0	0	0	0	0	0
1382834	74	0	1	1	2	UpperGI	1	0	0	1	0	8		0	1	0	0	1	0	0	55	8	0	0	1	1	1	10	11	0	0	0	0	0	0	0	0	0	0	0	0	0	0	0	0	0	0	0	0
1382851	60	0	1	7	1	Brain	2	0	0	1	0	8		1	1	1	0	0	0	1	56	7	0	0	0	0	0	13	49	0	0	0	0	0	0	0	0	0	0	0	0	0	0	0	0	0	0	0	0
1382859	64	0	1	0	1	UpperGI	3	0	1	1	0	8		2	1	1	0	1	0	1	52	9	0	0	1	1	1	4	4	0	0	0	0	0	0	0	0	0	0	0	0	0	0	0	0	0	0	0	0
1382874	38	0	1	8	1	Hematol	4	2	2	0	1	0		2	0	1	0	1	0	1	31	5	0	0	0	0	0	3	18	0	0	0	0	0	0	0	0	0	0	0	0	0	0	0	0	0	0	0	0
1383047	73	0	0	1	2	Urolog	1	0	0	1	0	8		1	0	0	0	0	0	0	33	3	0	0	0	0	0	4	7	0	0	0	0	0	0	0	0	0	0	0	0	0	0	0	0	0	0	0	0
1383116	48	0	1	4	2	Urolog	0	1	1	1	0	8		0	1	1	0	1	0	0	52	7	0	0	1	1	1	29	32	0	0	0	0	0	0	0	0	0	0	0	0	0	0	0	0	0	0	0	0
1383318	37	0	1	53	1	Brain	0	0	0	1	0	8		0	0	0	0	0	0	1	16	3	0	0	0	0	1	2	75	0	0	0	0	0	0	0	0	0	0	0	0	0	0	0	0	0	0	0	0
1383331	23	0	0	1	1	Hematol	2	3	2	0	1	3		0	1	1	0	1	0	1	56	11	0	0	0	1	1	1	2	0	0	0	0	0	0	0	0	0	0	0	0	0	0	0	0	0	0	0	0
1383570	51	0	0	24	1	Brain	1	0	0	1	0	8		1	1	0	0	0	0	0	40	6	0	0	0	0	0	4	56	0	0	0	0	0	0	0	0	0	0	0	0	0	0	0	0	0	0	0	0
1383619	76	0	1	4	1	Lung	0	1	1	1	0	8		1	1	1	0	1	0	1	67	8	0	0	0	1	1	13	17	0	0	0	0	0	0	0	0	0	0	0	0	0	0	0	0	0	0	0	0
1383746	66	0	1	2	2	HeadNeck	1	0	0	1	0	8		0	0	0	0	0	0	0	17	1	0	0	0	0	0	5	57	0	0	0	0	0	0	0	0	0	0	0	0	0	0	0	0	0	0	0	0
1383841	57	0	1	1	1	Hematol	3	3	1	0	1	3		1	1	1	1	1	1	0	56	9	0	0	0	0	0	7	29	0	0	0	0	0	0	0	0	0	0	0	0	0	0	0	0	0	0	0	0
1383856	80	0	0	6	1	LiverBilliary	1	1	1	1	0	8		0	1	0	0	1	0	1	66	11	0	0	1	1	1	3	9	0	0	0	0	0	0	0	0	0	0	0	0	0	0	0	0	0	0	0	0
1383868	80	0	1	8	1	LowerGI	1	0	0	1	0	8		1	0	0	0	0	0	0	40	1	0	0	0	0	0	4	22	0	0	0	0	0	0	0	0	0	0	0	0	0	0	0	0	0	0	0	0
1384020	71	0	0	0	3	LowerGI	3	0	0	1	0	8		2	1	1	0	1	0	1	56	9	0	0	0	1	1	4	4	0	0	0	0	0	0	0	0	0	0	0	0	0	0	0	0	0	0	0	0
1384087	27	0	1	2	3	Lung	0	0	0	1	0	8		0	1	0	0	1	0	1	35	7	0	0	0	0	0	12	29	0	0	0	0	0	0	0	0	0	0	0	0	0	0	0	0	0	0	0	0
1384136	65	1	1	0	3	LowerGI	1	1	2	1	0	8		0	1	0	0	1	0	1	57	7	0	0	0	0	1	14	17	1	0	0	0	0	0	0	0	0	0	0	0	0	0	0	0	0	1	1	0
1384252	84	1	0	0	1	HeadNeck	2	0	1	1	0	8		0	1	1	0	1	0	1	74	7	0	0	1	1	1	15	15	1	0	0	0	0	0	0	0	0	1	0	0	0	0	0	0	0	0	0	0
1384307	30	1	1	4	1	Urolog	4	1	1	1	0	8		0	1	1	0	1	0	1	34	5	0	0	0	0	0	23	42	2	0	0	0	0	0	0	0	0	1	0	0	0	0	0	0	0	0	0	0
1384355	31	0	1	7	1	UpperGI	0	1	2	1	0	8		0	1	0	0	1	0	1	45	7	0	0	1	1	1	10	17	0	0	0	0	0	0	0	0	0	0	0	0	0	0	0	0	0	0	0	0
1384380	29	1	0	0	1	OtherUnknow	4	0	1	1	0	8		0	1	1	1	1	0	1	61	10	0	0	1	1	1	10	10	1	1	0	1	1	0	0	1	0	0	0	0	0	0	0	0	0	0	0	0
1384463	57	0	1	12	1	UpperGI	1	0	0	1	0	8		3	1	0	0	0	1	1	33	9			0	1	1	19	31	0	0	0	0	0	0	0	0	0	0	0	0	0	0	0	0	0	0	0	0
1384609	33	0	0	1	3	UpperGI	1	0	0	1	0	8		0	0	1	0	0	0	0	28	7	0	0	0	0	0	1	6	0	0	0	0	0	0	0	0	0	0	0	0	0	0	0	0	0	0	0	0
1384780	69	1	1	4	1	HeadNeck	3	1	1	1	0	8		1	1	1	0	1	1	1	73	12	0	0	1	1	1	7	11	2	0	1	0	1	0	0	0	0	0	0	0	0	0	0	0	1	0	0	0
1384888	55	0	1	2	2	Lung	1	0	0	1	0	8		2	0	1	0	0	0	0	21	5	0	0	0	0	0	6	11	0	0	0	0	0	0	0	0	0	0	0	0	0	0	0	0	0	0	0	0
1384897	45	0	1	19	1	UpperGI	0	0	0	1	0	8		1	1	0	0	0	0	1	36	2	0	0	0	0	0	6	33	0	0	0	0	0	0	0	0	0	0	0	0	0	0	0	0	0	0	0	0
1384926	53	0	1	2	2	UpperGI	1	0	0	1	0	8		0	0	0	0	0	0	0	18	2	0	0	0	0	0	36	48	0	0	0	0	0	0	0	0	0	0	0	0	0	0	0	0	0	0	0	0
1385046	52	0	0	4	3	LowerGI	1	1	0	1	0	8		0	1	0	0	1	0	1	64	11	0	0	0	1	1	5	9	0	0	0	0	0	0	0	0	0	0	0	0	0	0	0	0	0	0	0	0
1385212	42	0	1	4	1	Hematol	3	2	0	0	1	0		0	1	0	0	0	0	1	50	3	0	0	0	0	0	2	18	0	0	0	0	0	0	0	0	0	0	0	0	0	0	0	0	0	0	0	0
1385214	67	1	1	3	1	Softtissue	1	0	1	1	0	8		1	1	0	0	0	0	1	32	3	0	0	0	0	0	7	17	1	0	0	0	0	0	0	0	0	1	0	0	0	0	0	0	0	0	0	0
1385361	46	1	1	5	1	Lung	0	0	0	1	0	8		2	0	0	0	0	0	1	28	3	0	0	0	0	0	3	15	1	0	0	0	0	0	0	0	0	1	0	0	0	0	0	0	0	0	0	0
1385393	78	0	1	4	2	Urolog	2	0	0	1	0	8		0	0	0	0	0	0	0	26	1	0	0	0	0	0	2	9	0	0	0	0	0	0	0	0	0	0	0	0	0	0	0	0	0	0	0	0
1385502	72	0	0	2	2	Lung	1	0	0	1	0	8		2	0	0	0	1	0	0	28	4	0	0	0	0	0	4	12	0	0	0	0	0	0	0	0	0	0	0	0	0	0	0	0	0	0	0	0
1385528	30	0	1	17	1	Hematol	1	3	1	0	1	3		0	1	0	0	1	0	1	59	11	0	0	0	1	1	6	23	0	0	0	0	0	0	0	0	0	0	0	0	0	0	0	0	0	0	0	0
1385595	84	1	0	0	1	Urolog	3	0	2	1	0	8		1	0	1	0	0	0	1	70	7	0	0	0	0	0	2	9	1	0	0	0	0	0	0	0	0	0	0	0	0	0	0	0	0	0	0	0
1385606	20	0	0	0	1	Hematol	0	3	0	0	1	1		0	1	0	0	1	0	1	48	4	0	0	0	0	0	2	16	0	0	0	0	0	0	0	0	0	0	0	0	0	0	0	0	0	0	0	0
1385674	60	0	0	0	1	Brain	0	0	0	1	0	8		2	0	0	0	0	0	0	31	2	0	0	0	0	0	4	15	0	0	0	0	0	0	0	0	0	0	0	0	0	0	0	0	0	0	0	0
1385722	63	0	0	2	1	HeadNeck	3	0	0	1	0	8		0	1	1	0	1	1	1	75	11	0	0	1	1	1	7	9	0	0	0	0	0	0	0	0	0	0	0	0	0	0	0	0	0	0	0	0
1385818	32	1	1	4	1	Urolog	0	1	1	1	0	8		0	1	0	0	1	0	1	38	9	0	0	0	1	1	18	22	1	1	0	1	1	0	0	1	0	0	0	0	0	0	0	0	0	0	0	0
1385820	32	1	0	0	1	Brain	3	0	1	1	0	8		0	1	0	0	0	0	0	44	5	0	0	0	0	1	11	34	1	0	0	0	0	0	0	0	0	0	0	0	1	0	0	0	0	0	0	0
1385826	45	0	1	3	1	LowerGI	3	0	2	1	0	8		0	1	0	0	0	0	0	38	4	0	0	0	0	0	14	21	0	0	0	0	0	0	0	0	0	0	0	0	0	0	0	0	0	0	0	0
1385868	42	1	0	3	1	Hematol	1	3	1	0	1	3		1	0	0	0	0	0	0	33	3	0	0	0	0	0	6	22	1	0	0	0	0	0	0	0	0	0	0	0	0	0	0	1	0	0	0	0
1385992	43	0	1	2	2	UpperGI	1	0	0	1	0	8		0	0	0	0	0	0	0	13	3	0	0	0	0	0	85	92	0	0	0	0	0	0	0	0	0	0	0	0	0	0	0	0	0	0	0	0
1386005	64	0	0	0	1	HeadNeck	1	0	0	1	0	8		3	1	1	0	1	0	1	86	12	0	0	0	0	1	17	18	0	0	0	0	0	0	0	0	0	0	0	0	0	0	0	0	0	0	0	0
1386028	60	1	1	2	3	LiverBilliary	1	0	1	1	0	8		0	1	1	0	1	1	1	62	11	0	0	1	1	1	1	3	1	0	0	0	0	0	0	0	0	0	0	0	0	0	0	0	0	1	0	1
1386058	53	0	1	2	2	LowerGI	0	0	0	1	0	8		2	0	0	0	0	0	0	14	1	0	0	0	0	0	2	17	0	0	0	0	0	0	0	0	0	0	0	0	0	0	0	0	0	0	0	0
1386118	57	0	1	26	2	Brain	3	0	0	1	0	8		1	1	0	0	0	0	0	24	1	0	0	0	0	0	4	49	0	0	0	0	0	0	0	0	0	0	0	0	0	0	0	0	0	0	0	0
1386180	57	0	1	17	1	LowerGI	1	0	0	1	0	8		0	1	1	0	1	0	1	42	11			0	0	1	9	87	0	0	0	0	0	0	0	0	0	0	0	0	0	0	0	0	0	0	0	0
1386207	36	1	0	3	1	Hematol	1	3	1	0	1	3		1	1	0	0	1	0	1	71	10	0	0	0	0	0	70	135	1	1	0	1	1	0	0	1	0	0	0	0	0	0	0	0	0	0	0	0
1386286	38	0	1	1	2	Brain	0	0	1	1	0	8		0	1	0	0	1	0	0	32	7	0	0	0	0	0	4	9	0	0	0	0	0	0	0	0	0	0	0	0	0	0	0	0	0	0	0	0
1386596	54	0	1	2	2	LowerGI	1	1	0	1	0	8		0	0	0	0	0	0	0	28	7	0	0	0	0	0	4	62	0	0	0	0	0	0	0	0	0	0	0	0	0	0	0	0	0	0	0	0
1386728	49	0	1	3	2	Lung	0	0	1	1	0	8		0	1	0	0	1	0	0	42	10	0	1	1	1	1	28	31	0	0	0	0	0	0	0	0	0	0	0	0	0	0	0	0	0	0	0	0
1386847	53	1	0	1	1	Lung	0	0	1	1	0	8		0	1	1	0	1	1	1	78	16	0	0	0	0	0	15	27	1	1	0	1	1	0	0	1	0	0	0	0	0	0	0	0	0	0	0	0
1386877	24	0	1	13	3	HeadNeck	1	0	0	1	0	8		0	1	0	0	0	0	0	22	5	0	0	0	0	0	6	41	0	0	0	0	0	0	0	0	0	0	0	0	0	0	0	0	0	0	0	0
1386974	49	0	1	10	3	OtherUnknow	1	1	2	1	0	8		0	1	1	0	1	0	1	74	11	0	0	0	0	0	12	42	0	0	0	0	0	0	0	0	0	0	0	0	0	0	0	0	0	0	0	0
1387033	47	1	0	25	1	Hematol	0	3	1	0	1	1		1	1	0	0	0	0	1	70	12	0	0	0	1	1	4	29	1	1	0	1	1	0	0	1	0	0	0	0	0	0	0	0	0	0	0	0
1387129	75	0	0	6	3	UpperGI	0	1	0	1	0	8		0	1	0	0	0	0	1	42	2	0	0	0	0	0	8	23	0	0	0	0	0	0	0	0	0	0	0	0	0	0	0	0	0	0	0	0
1387214	22	1	1	17	1	Hematol	2	3	2	0	1	3		0	1	0	0	1	0	1	55	14	0	0	0	1	1	2	19	2	1	0	1	1	1	0	1	0	0	0	0	0	0	0	0	0	0	0	0
1387215	54	0	0	3	2	Brain	2	0	0	1	0	8		1	0	0	0	0	0	0	15	1	0	0	0	0	0	4	11	0	0	0	0	0	0	0	0	0	0	0	0	0	0	0	0	0	0	0	0
1387220	72	0	1	1	2	Lung	1	0	0	1	0	8		0	0	0	0	0	0	1	30	2	0	0	0	0	0	6	63	0	0	0	0	0	0	0	0	0	0	0	0	0	0	0	0	0	0	0	0
1387250	38	1	1	6	1	UpperGI	1	0	1	1	0	8		1	1	1	0	1	1	1	71	16	0	0	0	1	1	1	7	1	0	1	1	1	0	0	0	0	0	0	0	0	0	0	0	0	0	0	0
1387296	54	0	1	5	1	Hematol	3	2	1	0	1	0		1	1	1	0	1	1	1	66	17	0	0	0	1	1	1	6	0	0	0	0	0	0	0	0	0	0	0	0	0	0	0	0	0	0	0	0
1387329	69	0	0	11	3	LowerGI	1	0	0	1	0	8		0	0	0	0	0	0	1	32	3	0	0	0	0	0	3	19	0	0	0	0	0	0	0	0	0	0	0	0	0	0	0	0	0	0	0	0
1387341	67	1	1	4	1	Hematol	1	2	1	0	1	0		1	1	0	0	0	0	1	53	4	0	0	0	0	0	28	39	1	0	0	0	0	0	0	0	0	1	0	0	0	0	0	0	0	0	0	0
1387358	23	0	0	0	1	OtherUnknow	3	0	0	1	0	8		0	1	0	0	0	0	1	34	7	0	0	0	1	1	3	3	0	0	0	0	0	0	0	0	0	0	0	0	0	0	0	0	0	0	0	0
1387386	69	0	1	2	2	LowerGI	1	0	0	1	0	8		2	1	0	0	1	0	0	34	4	0	0	0	0	1	2	53	0	0	0	0	0	0	0	0	0	0	0	0	0	0	0	0	0	0	0	0
1387388	52	1	1	6	1	Hematol	1	2	0	0	1	2		0	1	0	0	1	0	0	49	8	0	0	1	1	1	12	18	1	0	0	0	0	0	0	0	0	1	0	0	0	0	0	0	0	0	0	0
1387413	59	0	1	1	2	Brain	1	0	0	1	0	8		0	1	0	0	1	0	0	33	6	0	0	1	1	1	11	12	0	0	0	0	0	0	0	0	0	0	0	0	0	0	0	0	0	0	0	0
1387446	27	0	0	18	1	Brain	4	0	2	1	0	8		0	1	0	0	1	0	1	36	10	0	0	0	1	1	6	24	0	0	0	0	0	0	0	0	0	0	0	0	0	0	0	0	0	0	0	0
1387455	52	0	1	3	3	UpperGI	0	0	0	1	0	8		0	0	0	0	0	0	0	26	8	0	0	0	0	0	5	21	0	0	0	0	0	0	0	0	0	0	0	0	0	0	0	0	0	0	0	0
1387519	74	0	1	1	2	Urolog	0	0	0	1	0	8		2	0	1	0	0	0	0	26	5	0	0	0	0	0	9	14	0	0	0	0	0	0	0	0	0	0	0	0	0	0	0	0	0	0	0	0
1387554	79	0	0	0	1	Hematol	2	2	2	0	1	0		2	0	0	0	0	0	1	56	7	0	0	0	0	0	5	17	0	0	0	0	0	0	0	0	0	0	0	0	0	0	0	0	0	0	0	0
1387605	64	0	0	10	1	OtherUnknow	3	1	2	1	0	8		0	1	0	0	0	0	1	70	5	0	0	1	1	1	2	12	0	0	0	0	0	0	0	0	0	0	0	0	0	0	0	0	0	0	0	0
1387780	88	0	0	13	1	LowerGI	1	0	0	1	0	8		1	1	0	0	0	0	1	44	2	0	0	0	0	0	8	26	0	0	0	0	0	0	0	0	0	0	0	0	0	0	0	0	0	0	0	0
1387882	67	0	1	2	2	Lung	1	0	0	1	0	8		1	1	1	0	1	0	0	46	8	0	0	0	1	1	7	9	0	0	0	0	0	0	0	0	0	0	0	0	0	0	0	0	0	0	0	0
1387957	45	0	0	7	1	UpperGI	0	0	0	1	0	8		0	1	0	0	1	0	1	53	13	0	0	0	0	0	23	37	0	0	0	0	0	0	0	0	0	0	0	0	0	0	0	0	0	0	0	0
1388030	25	0	1	3	3	Softtissue	4	0	2	1	0	8		0	1	0	0	1	0	1	26	6	0	0	0	0	0	6	16	0	0	0	0	0	0	0	0	0	0	0	0	0	0	0	0	0	0	0	0
1388237	64	0	0	33	2	LowerGI	2	0	0	1	0	8		0	0	0	0	0	0	1	19	1	0	0	0	0	0	1	11	0	0	0	0	0	0	0	0	0	0	0	0	0	0	0	0	0	0	0	0
1388475	60	0	1	11	1	Hematol	2	3	2	0	1	1		1	1	0	0	1	0	1	52	13	0	0	1	1	1	9	20	0	0	0	0	0	0	0	0	0	0	0	0	0	0	0	0	0	0	0	0
1388495	19	0	0	2	2	OtherUnknow	1	0	0	1	0	8		0	0	0	0	0	0	0	7	4	0	0	0	0	0	6	14	0	0	0	0	0	0	0	0	0	0	0	0	0	0	0	0	0	0	0	0
1388501	64	1	1	0	1	Hematol	3	3	1	0	1	3		0	1	1	0	1	0	1	80	10	0	0	0	1	1	4	4	2	1	0	0	1	0	0	1	0	0	0	0	0	1	0	0	0	0	0	0
1388511	52	0	1	0	3	Hematol	3	2	2	0	1	0	0	3	1	0	1	0	0	1	36	8	0	0	0	0	0	9	15	0	0	0	0	0	0	0	0	0	0	0	0	0	0	0	0	0	0	0	0
1388527	72	1	1	2	1	Hematol	2	2	2	0	1	2		1	1	0	0	1	0	1	72	8	0	0	0	1	1	5	7	1	0	0	0	0	0	0	0	0	1	0	0	0	0	0	0	0	0	0	0
1388826	63	0	1	1	2	HeadNeck	4	0	0	1	0	8		2	1	0	0	1	0	0	51	10	0	0	0	0	0	15	26	0	0	0	0	0	0	0	0	0	0	0	0	0	0	0	0	0	0	0	0
1388887	63	0	1	0	1	HeadNeck	1	0	0	1	0	8		3	1	0	0	0	0	1	36	5	0	0	0	0	0	10	13	0	0	0	0	0	0	0	0	0	0	0	0	0	0	0	0	0	0	0	0
1389066	54	1	0	3	1	Hematol	4	2	1	0	1	0		0	1	0	0	0	0	0	56	5	0	0	0	0	0	15	40	1	0	0	0	0	0	0	0	0	0	0	0	0	0	1	0	0	0	0	0
1389099	71	0	1	0	2	HeadNeck	0	0	0	1	0	8		1	0	1	0	0	0	0	43	7	0	0	0	0	0	18	53	0	0	0	0	0	0	0	0	0	0	0	0	0	0	0	0	0	0	0	0
1389173	53	0	1	1	2	Brain	0	0	0	1	0	8		1	1	0	0	0	0	0	33	5	0	0	0	0	1	10	19	0	0	0	0	0	0	0	0	0	0	0	0	0	0	0	0	0	0	0	0
1389188	73	0	1	1	2	HeadNeck	0	0	0	1	0	8		1	0	0	0	1	0	0	26	4	0	0	0	0	0	2	7	0	0	0	0	0	0	0	0	0	0	0	0	0	0	0	0	0	0	0	0
1389209	59	0	1	4	1	Brain	3	0	2	1	0	8		1	1	0	0	0	0	1	52	8	0	0	1	1	1	5	9	0	0	0	0	0	0	0	0	0	0	0	0	0	0	0	0	0	0	0	0
1389213	64	0	0	4	1	HeadNeck	0	0	1	1	0	8		0	1	1	0	1	0	1	79	15	0	0	1	1	1	2	6	0	0	0	0	0	0	0	0	0	0	0	0	0	0	0	0	0	0	0	0
1389304	58	0	1	1	1	HeadNeck	2	0	0	1	0	8		0	0	1	0	1	0	1	31	13	0	0	0	0	1	3	20	0	0	0	0	0	0	0	0	0	0	0	0	0	0	0	0	0	0	0	0
1389355	45	0	0	1	1	Hematol	1	2	0	0	1	4		0	1	1	0	1	0	1	85	13	0	0	1	1	1	1	2	0	0	0	0	0	0	0	0	0	0	0	0	0	0	0	0	0	0	0	0
1389477	70	0	1	0	1	LiverBilliary	1	0	1	1	0	8		3	1	0	0	1	0	1	49	7	0	0	0	0	0	17	30	0	0	0	0	0	0	0	0	0	0	0	0	0	0	0	0	0	0	0	0
1389602	71	1	0	8	1	LowerGI	3	0	1	1	0	8		0	0	0	0	1	0	1	28	5	0	0	0	0	1	5	30	1	0	0	0	0	0	0	0	0	0	0	0	0	0	0	0	0	1	1	0
1389823	41	1	1	6	1	Brain	3	0	2	1	0	8		1	1	0	0	0	0	1	42	4	0	0	0	0	0	3	25	1	0	0	0	0	0	0	0	0	0	0	0	1	0	0	0	0	0	0	0
1389979	38	1	1	4	1	Urolog	3	1	2	1	0	8		0	1	1	0	1	0	1	57	9	0	0	0	1	1	3	6	1	0	1	1	1	0	0	0	0	0	0	0	0	0	0	0	0	0	0	0
1390068	46	1	0	0	3	UpperGI	1	0	2	1	0	8		0	1	0	0	1	0	1	50	7	0	0	0	0	0	36	44	1	0	0	0	0	0	0	0	0	0	0	0	0	0	0	0	0	1	1	0
1390271	60	0	1	16	1	Brain	1	0	0	1	0	8		0	1	0	0	0	0	0	56	7	0	0	0	0	0	6	32	0	0	0	0	0	0	0	0	0	0	0	0	0	0	0	0	0	0	0	0
1390292	58	1	0	0	1	Hematol	0	2	0	0	1	2		3	1	0	0	0	0	0	50	8	0	0	0	0	0	16	28	1	0	0	0	0	0	0	1	0	0	0	0	0	0	0	0	0	0	0	0
1390374	29	0	1	12	2	Brain	4	0	0	1	0	8		0	1	0	0	0	0	0	33	4	1	0	0	0	0	8	87	0	0	0	0	0	0	0	0	0	0	0	0	0	0	0	0	0	0	0	0
1390425	75	0	0	10	3	UpperGI	1	0	0	1	0	8		1	1	0	0	1	0	1	48	6	0	0	0	0	0	37	62	0	0	0	0	0	0	0	0	0	0	0	0	0	0	0	0	0	0	0	0
1390455	68	0	0	19	1	Brain	1	0	1	1	0	8		1	1	0	0	0	0	1	30	6	0	0	0	0	0	5	70	0	0	0	0	0	0	0	0	0	0	0	0	0	0	0	0	0	0	0	0
1390489	35	0	0	3	2	LiverBilliary	0	0	0	1	0	8		1	1	0	0	0	0	0	23	6	0	0	0	0	0	13	29	0	0	0	0	0	0	0	0	0	0	0	0	0	0	0	0	0	0	0	0
1390561	86	0	0	5	1	LowerGI	1	0	2	1	0	8		1	1	0	0	0	0	1	48	3	0	0	0	0	0	6	14	0	0	0	0	0	0	0	0	0	0	0	0	0	0	0	0	0	0	0	0
1390705	61	0	0	2	2	LowerGI	1	0	0	1	0	8		1	1	1	0	0	0	0	26	9	0	0	0	0	0	4	15	0	0	0	0	0	0	0	0	0	0	0	0	0	0	0	0	0	0	0	0
1390735	61	0	0	7	3	LowerGI	1	0	0	1	0	8		1	1	0	0	1	0	1	37	11	0	0	0	0	0	35	53	0	0	0	0	0	0	0	0	0	0	0	0	0	0	0	0	0	0	0	0
1390831	40	0	1	0	2	LowerGI	1	0	0	1	0	8		0	0	0	0	0	0	0	7	2	0	0	0	0	0	5	35	0	0	0	0	0	0	0	0	0	0	0	0	0	0	0	0	0	0	0	0
1390923	55	0	0	4	1	UpperGI	1	0	0	1	0	8		3	1	1	0	1	1	1	58	15	0	0	0	1	1	5	9	0	0	0	0	0	0	0	0	0	0	0	0	0	0	0	0	0	0	0	0
1391028	45	1	0	3	1	Hematol	3	3	1	0	1	1		0	1	0	0	0	0	1	54	4	0	1	1	1	1	41	44	1	0	0	0	0	0	0	0	0	0	0	0	0	0	0	0	1	0	0	0
1391081	91	0	0	0	1	LowerGI	2	1	0	1	0	8		1	0	0	0	0	0	0	41	2	0	0	0	0	0	2	13	0	0	0	0	0	0	0	0	0	0	0	0	0	0	0	0	0	0	0	0
1391138	53	0	1	9	3	LowerGI	1	0	0	1	0	8		0	1	0	0	1	0	0	28	4	0	0	0	0	0	8	22	0	0	0	0	0	0	0	0	0	0	0	0	0	0	0	0	0	0	0	0
1391214	73	0	1	6	1	Hematol	4	3	1	0	1	3		1	1	1	0	1	0	1	93	12	0	0	1	1	1	1	5	0	0	0	0	0	0	0	0	0	0	0	0	0	0	0	0	0	0	0	0
1391268	54	0	0	4	1	Lung	1	1	1	1	0	8		0	1	1	0	1	1	1	62	15	0	0	0	1	1	2	6	0	0	0	0	0	0	0	0	0	0	0	0	0	0	0	0	0	0	0	0
1391420	72	0	0	13	1	UpperGI	2	0	0	1	0	8		1	0	0	0	0	0	1	26	2	0	0	0	0	0	1	21	0	0	0	0	0	0	0	0	0	0	0	0	0	0	0	0	0	0	0	0
1391517	70	0	0	0	1	OtherUnknow	0	0	1	1	0	8		0	1	0	1	1	0	1	53	4	0	0	0	0	0	16	67	0	0	0	0	0	0	0	0	0	0	0	0	0	0	0	0	0	0	0	0
1391823	48	0	1	0	1	HeadNeck	2	0	0	1	0	8		0	1	0	0	1	0	1	55	11	0	0	0	1	1	2	2	0	0	0	0	0	0	0	0	0	0	0	0	0	0	0	0	0	0	0	0
1391824	73	0	1	4	3	UpperGI	1	0	0	1	0	8		0	1	0	0	0	0	1	43	4	0	0	0	0	0	25	43	0	0	0	0	0	0	0	0	0	0	0	0	0	0	0	0	0	0	0	0
1391891	63	0	0	4	3	UpperGI	2	0	1	1	0	8		1	1	0	0	1	0	1	51	10	0	0	0	0	0	62	93	0	0	0	0	0	0	0	0	0	0	0	0	0	0	0	0	0	0	0	0
1391956	78	0	0	7	1	Brain	1	0	1	1	0	8		1	0	0	0	1	0	0	52	7	0	0	0	0	1	3	57	0	0	0	0	0	0	0	0	0	0	0	0	0	0	0	0	0	0	0	0
1392016	39	0	1	11	1	HeadNeck	3	0	0	1	0	8		0	1	0	0	1	0	1	26	7	0	0	0	0	0	34	78	0	0	0	0	0	0	0	0	0	0	0	0	0	0	0	0	0	0	0	0
1392077	45	0	0	2	2	OtherUnknow	1	1	0	1	0	8		0	0	0	0	0	0	0	23	1	0	0	0	0	0	3	24	0	0	0	0	0	0	0	0	0	0	0	0	0	0	0	0	0	0	0	0
1392264	65	0	0	10	3	LowerGI	1	0	0	1	0	8		0	1	1	0	1	0	1	49	11	0	0	0	1	1	2	12	0	0	0	0	0	0	0	0	0	0	0	0	0	0	0	0	0	0	0	0
1392298	73	0	0	0	1	Brain	2	0	2	1	0	8		1	1	0	0	0	0	1	62	7	0	0	0	0	0	19	40	0	0	0	0	0	0	0	0	0	0	0	0	0	0	0	0	0	0	0	0
1392452	54	1	1	0	1	LiverBilliary	1	0	1	1	0	8		0	1	1	0	1	0	1	73	16	0	0	0	0	1	13	28	1	0	0	0	0	0	0	0	0	0	0	0	0	0	0	0	0	1	0	1
1392479	51	0	0	1	2	Brain	0	0	0	1	0	8		0	0	0	0	0	0	0	10	2	0	0	0	0	0	4	14	0	0	0	0	0	0	0	0	0	0	0	0	0	0	0	0	0	0	0	0
1392634	44	1	1	0	1	Hematol	0	3	1	0	1	1		0	1	1	0	1	0	1	78	13	0	0	0	1	1	3	3	1	1	0	1	1	0	0	1	0	0	0	0	0	0	0	0	0	0	0	0
1392647	76	0	1	2	1	Urolog	0	0	2	1	0	8		1	1	1	0	1	1	1	75	16	0	0	0	1	1	1	3	0	0	0	0	0	0	0	0	0	0	0	0	0	0	0	0	0	0	0	0
1392887	18	1	0	0	1	Hematol	0	2	2	0	1	4		0	1	0	0	1	0	0	51	9	0	0	0	0	0	31	50	1	0	0	0	0	0	0	1	0	0	0	0	0	0	0	0	0	0	0	0
1392943	30	0	1	11	3	Urolog	0	0	0	1	0	8		0	0	0	0	0	0	1	17	2	0	0	0	0	0	3	29	0	0	0	0	0	0	0	0	0	0	0	0	0	0	0	0	0	0	0	0
1392944	33	0	1	1	3	Urolog	0	0	0	1	0	8		0	1	0	0	0	0	1	33	2			0	0	0	11	51	0	0	0	0	0	0	0	0	0	0	0	0	0	0	0	0	0	0	0	0
1393077	29	1	1	0	1	Urolog	0	1	2	1	0	8		0	1	0	1	0	0	0	36	4	0	0	0	0	0	9	14	1	0	0	0	0	0	0	0	0	1	0	0	0	0	0	0	0	0	0	0
1393140	64	0	1	0	2	Lung	2	0	0	1	0	8		2	1	0	0	1	0	0	27	6	0	0	0	0	0	7	10	0	0	0	0	0	0	0	0	0	0	0	0	0	0	0	0	0	0	0	0
1393282	20	0	1	1	1	Brain	0	0	2	1	0	8		0	1	0	0	0	0	1	31	3	0	0	1	1	1	13	14	0	0	0	0	0	0	0	0	0	0	0	0	0	0	0	0	0	0	0	0
1393405	58	0	1	1	1	Lung	0	1	1	1	0	8		2	1	1	0	1	0	1	59	8	0	0	1	1	1	8	9	0	0	0	0	0	0	0	0	0	0	0	0	0	0	0	0	0	0	0	0
1393483	76	0	0	2	2	LowerGI	3	0	0	1	0	8		1	0	1	1	0	0	0	49	7	0	0	0	1	1	5	7	0	0	0	0	0	0	0	0	0	0	0	0	0	0	0	0	0	0	0	0
1393493	70	0	1	0	1	LowerGI	1	0	0	1	0	8		2	0	0	0	0	0	1	50	6	0	0	0	0	0	10	18	0	0	0	0	0	0	0	0	0	0	0	0	0	0	0	0	0	0	0	0
1393723	67	0	0	11	3	UpperGI	1	0	0	1	0	8		0	0	0	0	0	0	1	23	1	0	0	0	0	0	4	23	0	0	0	0	0	0	0	0	0	0	0	0	0	0	0	0	0	0	0	0
1393736	58	0	0	0	1	Lung	0	0	0	1	0	8		3	0	0	0	0	0	0	19	2	0	0	0	0	0	2	5	0	0	0	0	0	0	0	0	0	0	0	0	0	0	0	0	0	0	0	0
1393891	85	0	1	7	1	Lung	2	1	1	1	0	8		2	1	1	0	1	0	1	99	12	0	0	0	1	1	2	9	0	0	0	0	0	0	0	0	0	0	0	0	0	0	0	0	0	0	0	0
1394085	73	0	0	2	2	LowerGI	1	0	0	1	0	8		1	0	0	0	0	0	0	15	2	0	0	0	0	0	8	21	0	0	0	0	0	0	0	0	0	0	0	0	0	0	0	0	0	0	0	0
1394163	82	0	1	9	1	HeadNeck	4	0	2	1	0	8		2	1	1	0	0	0	1	100	11	0	0	1	1	1	1	11	0	0	0	0	0	0	0	0	0	0	0	0	0	0	0	0	0	0	0	0
1394249	63	0	1	0	1	HeadNeck	2	0	0	1	0	8		2	1	1	0	1	0	1	46	11	0	0	1	1	1	3	3	0	0	0	0	0	0	0	0	0	0	0	0	0	0	0	0	0	0	0	0
1394326	68	0	1	5	2	Brain	0	0	0	1	0	8		2	1	0	0	0	0	0	43	4	0	0	1	1	1	4	9	0	0	0	0	0	0	0	0	0	0	0	0	0	0	0	0	0	0	0	0
1394394	19	0	1	0	1	Urolog	3	1	2	1	0	8		0	1	0	0	1	0	1	40	4	0	0	0	1	1	3	3	0	0	0	0	0	0	0	0	0	0	0	0	0	0	0	0	0	0	0	0
1394430	17	1	1	0	1	Brain	0	0	1	1	0	8		0	1	0	0	0	0	0	20	2	0	0	0	0	0	6	16	1	0	0	0	0	0	0	0	0	0	0	0	1	0	0	0	0	0	0	0
1394703	66	0	1	2	1	Hematol	1	2	0	0	1	2		2	1	0	0	1	0	0	64	9	0	0	0	0	0	17	30	0	0	0	0	0	0	0	0	0	0	0	0	0	0	0	0	0	0	0	0
1395057	75	0	1	8	1	LowerGI	1	0	1	1	0	8		2	1	0	0	0	0	1	40	3	0	0	0	0	0	3	16	0	0	0	0	0	0	0	0	0	0	0	0	0	0	0	0	0	0	0	0
1395079	53	0	0	4	2	UpperGI	2	0	1	1	0	8		0	0	0	0	0	0	1	12	3	0	0	0	0	0	2	24	0	0	0	0	0	0	0	0	0	0	0	0	0	0	0	0	0	0	0	0
1395162	68	0	1	10	2	Urolog	2	0	1	1	0	8		2	0	1	0	1	0	0	32	6	0	0	0	0	0	2	20	0	0	0	0	0	0	0	0	0	0	0	0	0	0	0	0	0	0	0	0
1395294	48	0	1	26	1	Brain	0	0	0	1	0	8		0	1	0	0	1	0	1	43	8	0	0	0	1	1	7	33	0	0	0	0	0	0	0	0	0	0	0	0	0	0	0	0	0	0	0	0
1395514	52	0	1	4	3	UpperGI	1	0	0	1	0	8		3	1	1	0	1	1	1	46	13	0	0	0	0	0	17	26	0	0	0	0	0	0	0	0	0	0	0	0	0	0	0	0	0	0	0	0
1395528	60	0	0	2	2	LowerGI	1	0	0	1	0	8		0	1	0	0	1	0	0	26	7	0	0	0	0	0	9	18	0	0	0	0	0	0	0	0	0	0	0	0	0	0	0	0	0	0	0	0
1395880	48	0	1	2	2	LowerGI	1	0	0	1	0	8		1	0	0	0	0	0	0	15	1	0	0	0	0	0	2	10	0	0	0	0	0	0	0	0	0	0	0	0	0	0	0	0	0	0	0	0
1396003	70	1	0	6	1	Hematol	3	3	1	0	1	3		0	1	1	0	1	1	1	61	12	0	0	1	1	1	10	16	2	0	0	0	0	0	0	0	0	1	0	0	0	0	1	0	0	0	0	0
1396053	77	1	1	1	3	LowerGI	2	1	2	1	0	8		3	1	1	0	1	0	1	56	9	0	0	1	1	1	22	23	1	0	0	0	0	0	0	0	0	0	0	0	0	0	0	0	0	1	1	0
1396260	73	0	1	1	3	LowerGI	3	0	2	1	0	8		0	1	1	0	1	0	1	60	9	0	0	0	0	1	27	82	0	0	0	0	0	0	0	0	0	0	0	0	0	0	0	0	0	0	0	0
1396338	26	0	1	5	2	Brain	0	0	0	1	0	8		0	1	0	0	1	0	0	40	9	0	0	0	0	0	18	25	0	0	0	0	0	0	0	0	0	0	0	0	0	0	0	0	0	0	0	0
1396339	31	0	1	7	1	Brain	1	0	2	1	0	8		0	1	0	0	0	0	1	27	4	0	0	0	1	1	10	54	0	0	0	0	0	0	0	0	0	0	0	0	0	0	0	0	0	0	0	0
1396340	57	0	1	7	3	UpperGI	1	0	0	1	0	8		0	1	1	0	1	0	1	58	13	0	0	0	0	0	18	47	0	0	0	0	0	0	0	0	0	0	0	0	0	0	0	0	0	0	0	0
1396464	63	0	0	2	2	Lung	2	0	1	1	0	8		2	1	0	0	0	0	0	46	7	0	0	0	0	0	11	24	0	0	0	0	0	0	0	0	0	0	0	0	0	0	0	0	0	0	0	0
1396575	66	0	0	1	2	Brain	0	0	0	1	0	8		0	1	0	0	1	0	0	53	10	0	0	0	0	1	15	50	0	0	0	0	0	0	0	0	0	0	0	0	0	0	0	0	0	0	0	0
1396680	63	0	0	2	2	UpperGI	0	0	0	1	0	8		1	0	0	0	1	0	0	16	7	0	0	0	0	0	22	34	0	0	0	0	0	0	0	0	0	0	0	0	0	0	0	0	0	0	0	0
1396704	47	1	1	16	1	Hematol	4	3	1	0	1	3		0	1	1	0	1	0	1	96	17	0	0	1	1	1	2	18	1	1	0	1	1	0	0	1	0	0	0	0	0	0	0	0	0	0	0	0
1396709	61	0	0	6	1	LowerGI	0	0	0	1	0	8		1	1	0	0	1	0	1	58	10	0	0	0	1	1	5	10	0	0	0	0	0	0	0	0	0	0	0	0	0	0	0	0	0	0	0	0
1396717	66	1	0	0	3	HeadNeck	2	0	2	1	0	8		2	1	0	0	1	0	0	66	8	0	0	1	1	1	14	14	2	0	0	0	0	0	0	0	0	0	1	1	0	0	0	0	0	0	0	0
1396808	73	1	1	5	1	OtherUnknow	1	0	0	1	0	8		2	0	0	0	0	0	0	27	3	0	0	0	0	1	3	21	1	0	0	0	0	0	0	0	0	1	0	0	0	0	0	0	0	0	0	0
1396809	71	0	0	7	3	UpperGI	0	0	0	1	0	8		0	0	0	0	0	0	1	27	2	0	0	0	0	0	3	16	0	0	0	0	0	0	0	0	0	0	0	0	0	0	0	0	0	0	0	0
1396891	54	0	0	4	3	LowerGI	0	0	0	1	0	8		0	0	0	0	0	0	1	22	1	0	0	0	0	0	1	12	0	0	0	0	0	0	0	0	0	0	0	0	0	0	0	0	0	0	0	0
1396978	59	0	0	1	2	Brain	0	0	0	1	0	8		1	0	0	0	0	0	0	31	4	0	0	0	0	0	5	21	0	0	0	0	0	0	0	0	0	0	0	0	0	0	0	0	0	0	0	0
1397033	65	0	1	4	1	Lung	3	0	1	1	0	8		2	1	1	0	0	0	1	49	7	0	0	1	1	1	2	6	0	0	0	0	0	0	0	0	0	0	0	0	0	0	0	0	0	0	0	0
1397039	85	1	1	3	1	HeadNeck	1	0	1	1	0	8		1	1	1	0	0	0	1	55	10	0	0	0	0	1	5	9	1	0	0	0	0	0	0	0	0	0	1	0	0	0	0	0	0	0	0	0
1397042	32	1	1	2	3	Hematol	4	3	1	0	1	3		0	1	1	0	1	1	1	38	13	0	0	0	0	0	22	33	1	0	0	0	0	0	0	0	0	0	0	0	0	0	0	0	0	1	1	0
1397088	57	0	1	0	1	HeadNeck	1	1	0	1	0	8		0	1	0	0	1	0	1	58	9	0	0	0	0	1	15	27	0	0	0	0	0	0	0	0	0	0	0	0	0	0	0	0	0	0	0	0
1397116	83	0	1	10	3	HeadNeck	0	0	0	1	0	8		1	1	0	0	1	0	1	60	7	0	0	0	0	0	11	77	0	0	0	0	0	0	0	0	0	0	0	0	0	0	0	0	0	0	0	0
1397203	61	0	1	8	2	Urolog	2	0	0	1	0	8		0	0	1	0	1	0	0	28	8	0	0	0	0	0	2	15	0	0	0	0	0	0	0	0	0	0	0	0	0	0	0	0	0	0	0	0
1397276	77	0	0	7	1	LowerGI	3	0	0	1	0	8		1	1	1	0	1	1	1	53	13	0	0	0	1	1	5	12	0	0	0	0	0	0	0	0	0	0	0	0	0	0	0	0	0	0	0	0
1397609	64	0	1	6	2	Brain	0	0	0	1	0	8		0	0	0	0	0	0	0	32	2	0	0	0	0	1	4	15	0	0	0	0	0	0	0	0	0	0	0	0	0	0	0	0	0	0	0	0
1397627	68	0	1	4	1	Lung	3	0	2	1	0	8		2	1	0	0	1	0	1	49	3	0	0	0	0	0	18	37	0	0	0	0	0	0	0	0	0	0	0	0	0	0	0	0	0	0	0	0
1397676	73	0	1	1	3	LowerGI	2	1	2	1	0	8		1	1	1	0	1	0	1	96	16	0	0	1	1	1	2	3	0	0	0	0	0	0	0	0	0	0	0	0	0	0	0	0	0	0	0	0
1397687	67	1	1	15	1	Lung	4	0	1	1	0	8		2	1	0	0	1	0	1	43	8	0	0	0	1	1	6	21	2	0	0	0	0	0	0	0	0	0	1	1	0	0	0	0	0	0	0	0
1397749	59	0	0	2	2	UpperGI	2	0	0	1	0	8		1	0	0	0	0	0	0	12	1	0	0	0	1	1	9	11	0	0	0	0	0	0	0	0	0	0	0	0	0	0	0	0	0	0	0	0
1397766	64	0	0	2	2	LiverBilliary	1	0	0	1	0	8		2	1	1	0	0	0	0	37	6	0	0	0	0	0	35	58	0	0	0	0	0	0	0	0	0	0	0	0	0	0	0	0	0	0	0	0
1397784	77	1	0	8	1	Hematol	3	3	1	0	1	3		1	1	1	0	1	1	1	72	16	0	0	1	1	1	12	20	3	1	0	1	1	0	0	1	0	1	1	0	0	0	0	0	0	0	0	0
1397845	28	0	0	2	2	Urolog	0	0	0	1	0	8		2	1	1	0	1	1	0	30	13	0	0	0	0	0	22	60	0	0	0	0	0	0	0	0	0	0	0	0	0	0	0	0	0	0	0	0
1398265	55	1	0	2	3	Breast	3	1	2	1	0	8		1	1	0	0	1	0	0	51	5	0	1	0	1	1	8	10	1	0	0	0	0	0	0	0	0	0	0	0	0	0	0	1	0	0	0	0
1398464	49	0	0	2	3	Brain	2	0	1	1	0	8		1	1	0	0	1	0	0	80	12	0	0	1	1	1	3	5	0	0	0	0	0	0	0	0	0	0	0	0	0	0	0	0	0	0	0	0
1398664	32	1	1	6	1	Urolog	1	0	0	1	0	8		0	1	0	1	0	0	1	22	3	0	0	0	1	1	5	11	1	0	0	0	0	0	0	0	0	1	0	0	0	0	0	0	0	0	0	0
1398883	62	0	1	6	1	HeadNeck	3	0	1	1	0	8		2	1	1	0	1	0	1	54	13	0	0	0	1	1	2	8	0	0	0	0	0	0	0	0	0	0	0	0	0	0	0	0	0	0	0	0
1398901	60	0	1	3	2	HeadNeck	0	0	0	1	0	8		2	0	0	0	0	0	0	20	2	0	0	0	0	0	4	14	0	0	0	0	0	0	0	0	0	0	0	0	0	0	0	0	0	0	0	0
1398929	73	1	0	1	1	Hematol	4	3	2	0	1	3		0	1	1	0	1	1	1	60	18	0	1	0	0	1	19	34	1	0	0	0	0	0	0	0	0	0	0	0	0	1	0	0	0	0	0	0
1398964	72	0	1	7	3	LowerGI	1	0	0	1	0	8		1	1	0	0	0	0	1	35	6	0	0	0	0	0	16	27	0	0	0	0	0	0	0	0	0	0	0	0	0	0	0	0	0	0	0	0
1399003	63	0	1	1	1	Brain	0	0	0	1	0	8		2	1	1	0	1	1	1	103	21	0	0	1	1	1	2	3	0	0	0	0	0	0	0	0	0	0	0	0	0	0	0	0	0	0	0	0
1399073	66	0	0	2	3	Lung	3	0	1	1	0	8		2	0	0	0	0	0	1	33	3	0	0	0	0	1	2	10	0	0	0	0	0	0	0	0	0	0	0	0	0	0	0	0	0	0	0	0
1399122	54	0	0	0	1	Hematol	3	2	1	0	1	3		1	0	1	0	0	0	1	44	9	0	0	0	0	1	5	19	0	0	0	0	0	0	0	0	0	0	0	0	0	0	0	0	0	0	0	0
1399238	75	0	1	0	3	LowerGI	2	0	0	1	0	8		1	1	1	0	1	1	1	69	13	0	0	1	1	1	3	3	0	0	0	0	0	0	0	0	0	0	0	0	0	0	0	0	0	0	0	0
1399266	62	0	0	11	1	Hematol	1	2	1	0	1	5		0	1	0	0	1	0	1	55	6	0	0	0	0	1	22	55	0	0	0	0	0	0	0	0	0	0	0	0	0	0	0	0	0	0	0	0
1399284	60	0	1	2	2	LowerGI	1	0	0	1	0	8		1	0	0	0	1	0	0	15	8	0	0	0	0	0	2	21	0	0	0	0	0	0	0	0	0	0	0	0	0	0	0	0	0	0	0	0
1399308	77	0	0	42	1	HeadNeck	3	0	0	1	0	8		1	1	0	0	0	0	0	53	7	0	0	0	0	1	7	85	0	0	0	0	0	0	0	0	0	0	0	0	0	0	0	0	0	0	0	0
1399317	56	1	1	3	1	Hematol	2	3	1	0	1	3		0	1	1	0	1	1	1	64	14	0	0	0	1	1	12	15	2	1	0	0	1	0	0	1	0	0	0	0	0	0	0	0	1	0	0	0
1399465	55	0	0	1	2	Brain	2	0	0	1	0	8		1	1	0	0	0	0	0	32	5	0	0	0	1	1	11	12	0	0	0	0	0	0	0	0	0	0	0	0	0	0	0	0	0	0	0	0
1399466	70	0	0	6	2	Urolog	1	0	0	1	0	8		1	1	0	0	0	0	0	36	3	0	0	0	0	0	28	48	0	0	0	0	0	0	0	0	0	0	0	0	0	0	0	0	0	0	0	0
1399484	69	0	1	25	2	Urolog	1	0	0	1	0	8		2	0	1	0	1	0	1	24	7	0	0	0	0	1	2	67	0	0	0	0	0	0	0	0	0	0	0	0	0	0	0	0	0	0	0	0
1399639	51	0	1	0	1	Urolog	0	0	0	1	0	8		2	1	0	0	0	0	0	59	6	0	0	1	1	1	3	3	0	0	0	0	0	0	0	0	0	0	0	0	0	0	0	0	0	0	0	0
1399647	70	1	1	1	3	LowerGI	3	0	1	1	0	8		3	1	1	0	1	0	0	51	7	0	0	1	1	1	3	4	1	0	0	0	0	0	0	0	0	0	0	0	0	0	0	0	0	1	1	0
1399697	69	0	0	0	1	OtherUnknow	2	0	1	1	0	8		3	0	0	0	0	0	0	28	3	0	0	0	0	0	1	7	0	0	0	0	0	0	0	0	0	0	0	0	0	0	0	0	0	0	0	0
1399706	40	0	0	4	1	UpperGI	1	0	0	1	0	8		0	0	0	0	0	0	0	20	1	0	0	0	0	0	4	22	0	0	0	0	0	0	0	0	0	0	0	0	0	0	0	0	0	0	0	0
1399722	45	0	0	2	2	UpperGI	0	0	0	1	0	8		0	0	0	0	0	0	0	17	1	0	0	0	0	0	5	19	0	0	0	0	0	0	0	0	0	0	0	0	0	0	0	0	0	0	0	0
1399729	45	0	1	0	1	HeadNeck	3	0	2	1	0	8		0	1	0	0	1	0	0	51	7	0	0	0	0	1	6	16	0	0	0	0	0	0	0	0	0	0	0	0	0	0	0	0	0	0	0	0
1399923	37	0	0	2	2	Brain	0	0	0	1	0	8		0	0	0	0	0	0	0	17	4	0	0	0	1	1	6	8	0	0	0	0	0	0	0	0	0	0	0	0	0	0	0	0	0	0	0	0
1399952	41	0	1	8	1	HeadNeck	1	0	0	1	0	8		0	1	0	0	1	0	1	32	6	0	0	0	0	0	7	26	0	0	0	0	0	0	0	0	0	0	0	0	0	0	0	0	0	0	0	0
1399969	63	1	1	5	1	LowerGI	0	0	1	1	0	8		0	0	0	0	0	0	0	22	1	0	0	0	0	0	3	19	1	0	0	0	0	0	0	0	0	1	0	0	0	0	0	0	0	0	0	0
1399990	51	1	0	16	1	Hematol	2	3	2	0	1	1		1	1	0	0	1	0	1	60	10	0	0	1	1	1	7	23	1	1	0	1	1	0	0	1	0	0	0	0	0	0	0	0	0	0	0	0
1400135	69	0	1	7	1	LowerGI	1	0	0	1	0	8		1	1	0	0	0	0	1	39	1	0	0	0	0	0	29	47	0	0	0	0	0	0	0	0	0	0	0	0	0	0	0	0	0	0	0	0
1400237	62	0	0	2	1	Hematol	1	2	2	0	1	2		0	1	0	0	1	0	1	55	11	0	0	1	1	1	5	7	0	0	0	0	0	0	0	0	0	0	0	0	0	0	0	0	0	0	0	0
1400261	40	0	1	1	2	LowerGI	1	1	0	1	0	8		1	0	0	0	0	0	0	28	1	0	0	0	0	0	4	12	0	0	0	0	0	0	0	0	0	0	0	0	0	0	0	0	0	0	0	0
1400267	83	0	1	5	1	HeadNeck	3	0	2	1	0	8		3	0	0	0	0	0	0	44	2	0	0	0	0	0	2	11	0	0	0	0	0	0	0	0	0	0	0	0	0	0	0	0	0	0	0	0
1400274	56	1	0	1	1	Hematol	3	2	2	0	1	0	1	3	1	0	0	0	0	0	39	7	0	0	1	1	1	33	34	1	0	1	1	1	0	0	0	0	0	0	0	0	0	0	0	0	0	0	0
1400327	53	0	1	14	1	Brain	0	0	0	1	0	8		1	1	0	0	1	1	0	68	11	0	0	0	0	0	37	77	0	0	0	0	0	0	0	0	0	0	0	0	0	0	0	0	0	0	0	0
1400408	55	0	1	4	2	Brain	1	0	0	1	0	8		1	1	0	0	0	0	0	53	5	0	0	1	1	1	4	8	0	0	0	0	0	0	0	0	0	0	0	0	0	0	0	0	0	0	0	0
1400464	24	0	1	2	2	Brain	0	0	0	1	0	8		0	0	0	0	0	0	0	24	4	0	0	0	0	1	65	68	0	0	0	0	0	0	0	0	0	0	0	0	0	0	0	0	0	0	0	0
1400492	56	1	0	0	1	Hematol	1	3	1	0	1	3	1	2	1	0	0	1	0	1	54	12	0	0	0	1	1	8	8	1	1	0	1	1	0	0	1	0	0	0	0	0	0	0	0	0	0	0	0
1400634	57	0	1	8	3	UpperGI	1	0	0	1	0	8		0	1	0	0	0	0	1	34	2	0	0	0	0	0	43	96	0	0	0	0	0	0	0	0	0	0	0	0	0	0	0	0	0	0	0	0
1400650	45	0	1	1	2	LiverBilliary	1	0	0	1	0	8		1	0	0	0	0	0	0	10	2	0	0	0	0	0	4	10	0	0	0	0	0	0	0	0	0	0	0	0	0	0	0	0	0	0	0	0
1400812	72	0	1	0	1	HeadNeck	2	0	2	1	0	8		1	1	1	0	1	1	1	79	16	0	0	0	0	1	31	218	0	0	0	0	0	0	0	0	0	0	0	0	0	0	0	0	0	0	0	0
1400865	59	0	1	4	1	LowerGI	3	0	1	1	0	8		2	1	0	0	1	0	1	43	8	0	0	1	1	1	10	14	0	0	0	0	0	0	0	0	0	0	0	0	0	0	0	0	0	0	0	0
1401067	68	0	1	7	1	HeadNeck	1	0	1	1	0	8		2	1	1	0	1	0	1	69	11	0	0	0	1	1	1	8	0	0	0	0	0	0	0	0	0	0	0	0	0	0	0	0	0	0	0	0
1401069	33	1	1	1	1	Urolog	0	1	2	1	0	8		0	1	0	1	1	0	1	21	8	0	0	1	1	1	4	5	1	1	0	1	1	0	0	1	0	0	0	0	0	0	0	0	0	0	0	0
1401485	48	1	0	8	1	Brain	2	0	1	1	0	8		0	0	0	0	0	0	0	17	4	0	0	0	0	0	6	23	1	0	0	0	0	0	0	0	0	1	0	0	0	0	0	0	0	0	0	0
1401541	56	0	1	17	1	HeadNeck	3	0	1	1	0	8		2	1	0	0	1	0	1	33	9	0	0	0	0	1	18	48	0	0	0	0	0	0	0	0	0	0	0	0	0	0	0	0	0	0	0	0
1401712	74	1	1	7	1	Hematol	4	3	1	0	1	3		0	1	1	0	1	0	1	51	6	0	0	1	1	1	14	21	1	0	0	0	0	0	0	0	0	1	0	0	0	0	0	0	0	0	0	0
1401755	69	0	0	6	2	Urolog	1	0	0	1	0	8		2	0	0	0	0	1	0	42	5	0	0	0	1	1	6	12	0	0	0	0	0	0	0	0	0	0	0	0	0	0	0	0	0	0	0	0
1402066	69	1	0	3	3	LowerGI	2	0	1	1	0	8		0	1	0	0	1	0	1	56	8	0	0	0	0	0	25	69	1	0	0	0	0	0	0	0	0	0	0	0	0	0	0	0	0	1	1	0
1402221	76	0	0	7	3	UpperGI	1	0	0	1	0	8		1	1	0	0	1	0	1	61	10	0	0	0	0	1	36	106	0	0	0	0	0	0	0	0	0	0	0	0	0	0	0	0	0	0	0	0
1402417	61	0	1	1	2	UpperGI	1	0	0	1	0	8		0	0	0	0	0	0	0	18	4	0	0	0	1	1	14	15	0	0	0	0	0	0	0	0	0	0	0	0	0	0	0	0	0	0	0	0
1402419	77	0	0	5	3	LowerGI	2	0	0	1	0	8		1	0	0	0	0	0	0	30	6	0	0	0	0	0	1	11	0	0	0	0	0	0	0	0	0	0	0	0	0	0	0	0	0	0	0	0
1402420	62	0	0	3	2	Lung	1	0	0	1	0	8		1	0	0	0	0	0	0	27	4	0	0	0	0	0	5	9	0	0	0	0	0	0	0	0	0	0	0	0	0	0	0	0	0	0	0	0
1402714	59	0	1	23	3	Hematol	3	2	1	0	1	0		1	0	0	0	0	0	1	41	9	0	0	0	0	0	18	35	0	0	0	0	0	0	0	0	0	0	0	0	0	0	0	0	0	0	0	0
1402716	39	1	1	3	1	Urolog	4	1	1	1	0	8		0	1	1	1	0	1	0	46	8	0	0	0	0	0	18	29	3	0	0	0	0	0	0	0	0	1	1	0	0	1	0	0	0	0	0	0
1402718	51	1	1	1	1	HeadNeck	1	0	1	1	0	8		0	1	1	0	1	0	1	78	17	0	0	0	1	1	5	6	2	1	0	1	1	1	0	1	0	0	0	0	0	0	0	0	0	0	0	0
1402751	73	1	1	3	1	LiverBilliary	2	0	1	1	0	8		1	0	0	0	0	0	1	43	12	0	0	0	0	1	20	57	1	0	0	0	0	0	0	0	0	0	0	0	0	0	0	0	0	1	0	1
1402807	75	0	0	8	3	LowerGI	3	0	1	1	0	8		1	0	0	0	0	0	1	34	2	0	0	0	0	0	2	22	0	0	0	0	0	0	0	0	0	0	0	0	0	0	0	0	0	0	0	0
1402988	57	0	1	0	1	Urolog	2	0	0	1	0	8		0	0	0	0	0	0	0	25	2	0	0	0	0	0	2	17	0	0	0	0	0	0	0	0	0	0	0	0	0	0	0	0	0	0	0	0
1403071	74	0	0	2	2	Urolog	0	1	1	1	0	8		2	0	0	0	0	0	0	32	6	0	0	0	1	1	13	15	0	0	0	0	0	0	0	0	0	0	0	0	0	0	0	0	0	0	0	0
1403108	72	0	0	2	2	UpperGI	0	1	0	1	0	8		3	0	1	0	0	0	0	30	5	0	0	0	0	0	6	12	0	0	0	0	0	0	0	0	0	0	0	0	0	0	0	0	0	0	0	0
1403147	51	0	1	0	2	Lung	0	0	0	1	0	8		0	0	0	0	1	0	0	20	5	0	0	0	0	0	4	6	0	0	0	0	0	0	0	0	0	0	0	0	0	0	0	0	0	0	0	0
1403301	64	0	1	9	1	OtherUnknow	0	0	1	1	0	8		0	1	0	0	1	1	1	44	12	0	0	0	1	1	22	31	0	0	0	0	0	0	0	0	0	0	0	0	0	0	0	0	0	0	0	0
1403336	63	0	1	6	3	LowerGI	1	0	0	1	0	8		1	1	0	0	0	0	0	32	5	0	0	0	0	0	19	36	0	0	0	0	0	0	0	0	0	0	0	0	0	0	0	0	0	0	0	0
1403395	49	0	0	7	2	Urolog	0	0	0	1	0	8		1	0	0	0	0	0	0	11	1	0	0	0	0	0	8	19	0	0	0	0	0	0	0	0	0	0	0	0	0	0	0	0	0	0	0	0
1403494	53	0	1	2	2	Brain	1	0	0	1	0	8		3	0	0	0	0	0	0	7	2	0	0	0	0	0	4	8	0	0	0	0	0	0	0	0	0	0	0	0	0	0	0	0	0	0	0	0
1403505	70	0	1	3	2	HeadNeck	2	0	0	1	0	8		3	1	0	0	0	0	0	29	5	0	0	0	0	0	3	9	0	0	0	0	0	0	0	0	0	0	0	0	0	0	0	0	0	0	0	0
1403569	73	0	1	1	1	LowerGI	2	0	1	1	0	8		0	1	0	0	0	0	0	48	6	0	0	0	0	0	14	24	0	0	0	0	0	0	0	0	0	0	0	0	0	0	0	0	0	0	0	0
1403619	57	0	1	86	1	Urolog	1	0	0	1	0	8		0	1	1	0	1	0	1	53	14	0	0	0	0	1	39	126	0	0	0	0	0	0	0	0	0	0	0	0	0	0	0	0	0	0	0	0
1403647	46	0	0	1	1	Lung	2	1	1	1	0	8		2	1	0	0	1	0	1	57	9	0	0	1	1	1	6	7	0	0	0	0	0	0	0	0	0	0	0	0	0	0	0	0	0	0	0	0
1403675	69	0	1	1	2	Lung	0	0	0	1	0	8		1	0	0	0	0	0	0	23	3	0	0	0	0	0	5	9	0	0	0	0	0	0	0	0	0	0	0	0	0	0	0	0	0	0	0	0
1403695	65	0	1	9	1	Lung	2	0	0	1	0	8		3	1	0	1	0	0	1	50	6	0	0	0	0	0	17	27	0	0	0	0	0	0	0	0	0	0	0	0	0	0	0	0	0	0	0	0
1403718	73	0	0	16	3	LowerGI	2	0	0	1	0	8		1	0	1	0	0	0	1	45	4	0	0	0	0	0	2	37	0	0	0	0	0	0	0	0	0	0	0	0	0	0	0	0	0	0	0	0
1403857	84	0	1	4	3	HeadNeck	1	0	1	1	0	8		2	1	0	0	0	0	0	45	1	0	0	0	1	1	105	109	0	0	0	0	0	0	0	0	0	0	0	0	0	0	0	0	0	0	0	0
1403898	51	0	1	7	3	HeadNeck	2	0	0	1	0	8	0	2	1	1	0	1	0	1	46	9	0	0	0	1	1	9	16	0	0	0	0	0	0	0	0	0	0	0	0	0	0	0	0	0	0	0	0
1403917	54	0	1	2	2	UpperGI	1	0	0	1	0	8		1	0	0	0	0	0	0	12	2	0	0	0	0	0	5	14	0	0	0	0	0	0	0	0	0	0	0	0	0	0	0	0	0	0	0	0
1404067	60	0	0	1	1	HeadNeck	2	0	1	1	0	8		1	1	0	0	1	0	1	63	9	0	0	1	1	1	8	9	0	0	0	0	0	0	0	0	0	0	0	0	0	0	0	0	0	0	0	0
1404086	76	0	0	2	2	HeadNeck	0	0	0	1	0	8		1	0	0	0	0	0	0	33	2	0	0	0	0	0	5	23	0	0	0	0	0	0	0	0	0	0	0	0	0	0	0	0	0	0	0	0
1404104	42	0	0	7	3	UpperGI	1	0	0	1	0	8		0	1	0	0	1	0	1	43	7	0	0	0	0	0	43	69	0	0	0	0	0	0	0	0	0	0	0	0	0	0	0	0	0	0	0	0
1404209	34	0	0	5	3	UpperGI	2	1	2	1	0	8		0	1	1	0	1	0	1	54	7	0	0	1	1	1	1	6	0	0	0	0	0	0	0	0	0	0	0	0	0	0	0	0	0	0	0	0
1404220	77	0	0	2	2	UpperGI	1	0	1	1	0	8		2	0	0	0	0	0	0	25	4	0	0	0	0	0	18	33	0	0	0	0	0	0	0	0	0	0	0	0	0	0	0	0	0	0	0	0
1404236	45	0	0	3	2	Urolog	0	0	0	1	0	8		2	0	0	0	0	0	0	17	2	0	0	0	0	0	3	8	0	0	0	0	0	0	0	0	0	0	0	0	0	0	0	0	0	0	0	0
1404321	44	1	1	0	1	Hematol	3	3	1	0	1	3		0	1	1	0	1	1	1	53	12	0	1	1	1	1	15	15	1	0	0	0	0	0	0	0	0	0	0	0	0	1	0	0	0	0	0	0
1404360	65	0	0	0	1	LowerGI	1	0	1	1	0	8		2	0	0	0	0	0	0	36	2	0	0	0	0	0	4	28	0	0	0	0	0	0	0	0	0	0	0	0	0	0	0	0	0	0	0	0
1404476	67	0	0	0	3	HeadNeck	1	0	0	1	0	8		1	1	0	0	0	0	0	64	9	0	0	1	1	1	6	6	0	0	0	0	0	0	0	0	0	0	0	0	0	0	0	0	0	0	0	0
1404512	69	0	0	2	2	UpperGI	1	0	0	1	0	8		0	1	0	0	1	0	0	41	8	0	0	0	1	1	25	27	0	0	0	0	0	0	0	0	0	0	0	0	0	0	0	0	0	0	0	0
1404624	54	0	1	5	1	Brain	0	0	0	1	0	8		0	1	0	0	0	0	0	36	4	0	0	0	0	0	5	126	0	0	0	0	0	0	0	0	0	0	0	0	0	0	0	0	0	0	0	0
1404645	62	0	1	8	3	Urolog	1	0	0	1	0	8		1	1	0	1	0	0	1	37	5			0	0	0	40	70	0	0	0	0	0	0	0	0	0	0	0	0	0	0	0	0	0	0	0	0
1404682	72	1	1	2	3	LowerGI	2	0	2	1	0	8		1	1	0	0	1	0	1	55	8	0	0	0	0	0	5	33	1	0	0	0	0	0	0	0	0	0	0	0	0	0	0	0	0	1	1	0
1404792	23	0	0	7	1	Brain	0	0	0	1	0	8		0	0	0	0	0	0	0	13	3	0	0	0	0	0	8	21	0	0	0	0	0	0	0	0	0	0	0	0	0	0	0	0	0	0	0	0
1404836	42	1	1	3	1	Hematol	3	3	1	0	1	3		1	1	0	0	0	0	0	63	5	0	0	1	1	1	3	6	1	0	0	0	0	0	0	0	0	0	1	0	0	0	0	0	0	0	0	0
1405062	69	1	1	17	1	LiverBilliary	1	0	1	1	0	8		3	1	1	0	1	1	1	70	15	0	0	1	1	1	3	20	1	0	0	0	0	0	0	0	0	0	0	0	0	0	0	0	0	1	0	1
1405064	62	0	1	53	1	Hematol	2	3	1	0	1	3		0	1	0	0	0	0	1	48	4	0	0	0	0	1	30	93	0	0	0	0	0	0	0	0	0	0	0	0	0	0	0	0	0	0	0	0
1405087	67	0	1	2	2	UpperGI	1	0	0	1	0	8		0	0	0	0	0	0	0	15	3	0	0	0	1	1	30	32	0	0	0	0	0	0	0	0	0	0	0	0	0	0	0	0	0	0	0	0
1405088	52	1	1	0	1	Lung	1	1	1	1	0	8		0	1	1	0	1	0	1	71	10	0	0	1	1	1	1	1	2	0	0	0	0	0	0	0	0	0	1	0	0	0	0	1	0	0	0	0
1405212	61	1	1	2	1	UpperGI	2	0	2	1	0	8		1	1	1	0	1	0	1	65	11	0	0	1	1	1	8	10	1	0	0	0	0	0	0	1	0	0	0	0	0	0	0	0	0	0	0	0
1405219	79	0	0	5	3	Hematol	3	3	0	0	1	3		1	1	0	0	1	0	1	56	6	0	0	0	0	0	12	106	0	0	0	0	0	0	0	0	0	0	0	0	0	0	0	0	0	0	0	0
1405228	69	0	0	9	1	Brain	4	0	1	1	0	8		0	1	0	0	0	0	1	34	4	0	0	0	0	1	5	67	0	0	0	0	0	0	0	0	0	0	0	0	0	0	0	0	0	0	0	0
1405727	58	0	0	1	2	HeadNeck	1	1	0	1	0	8		1	1	0	0	0	0	0	35	3	0	0	0	0	0	21	38	0	0	0	0	0	0	0	0	0	0	0	0	0	0	0	0	0	0	0	0
1405821	70	0	0	4	1	Hematol	4	3	1	0	1	3		0	1	0	0	1	0	1	49	7	0	0	0	0	1	12	40	0	0	0	0	0	0	0	0	0	0	0	0	0	0	0	0	0	0	0	0
1405911	70	0	1	12	1	LowerGI	1	0	0	1	0	8		2	1	0	0	0	0	0	36	2	0	0	0	0	0	17	33	0	0	0	0	0	0	0	0	0	0	0	0	0	0	0	0	0	0	0	0
1405969	60	1	0	11	1	Brain	2	1	2	1	0	8		1	1	0	0	1	0	0	45	9	0	0	0	0	1	6	34	1	0	0	0	0	0	0	0	0	0	0	0	1	0	0	0	0	0	0	0
1406215	57	0	1	1	2	UpperGI	1	0	0	1	0	8		0	1	0	0	1	0	0	34	8	0	0	0	0	0	7	19	0	0	0	0	0	0	0	0	0	0	0	0	0	0	0	0	0	0	0	0
1406254	63	1	0	5	1	OtherUnknow	1	0	1	1	0	8		1	0	0	0	0	0	0	27	5	0	0	0	0	0	7	15	1	0	0	0	0	0	0	0	0	1	0	0	0	0	0	0	0	0	0	0
1406310	67	0	1	6	3	UpperGI	1	0	0	1	0	8		0	1	0	0	0	0	1	38	3	0	0	0	0	0	23	50	0	0	0	0	0	0	0	0	0	0	0	0	0	0	0	0	0	0	0	0
1406314	70	1	1	4	1	Lung	0	0	1	1	0	8		0	0	0	0	0	0	0	23	3	0	0	0	0	1	4	8	1	0	0	0	0	0	0	0	0	1	0	0	0	0	0	0	0	0	0	0
1406366	55	0	0	9	3	OtherUnknow	1	0	0	1	0	8		1	0	0	0	0	0	0	25	2	0	0	0	0	0	21	41	0	0	0	0	0	0	0	0	0	0	0	0	0	0	0	0	0	0	0	0
1406426	57	0	1	2	2	LowerGI	1	0	0	1	0	8		3	0	0	0	0	0	0	16	1	0	0	0	0	0	7	14	0	0	0	0	0	0	0	0	0	0	0	0	0	0	0	0	0	0	0	0
1406460	64	0	0	17	1	Brain	3	0	0	1	0	8		1	1	0	0	1	0	1	47	4	0	0	0	0	0	11	48	0	0	0	0	0	0	0	0	0	0	0	0	0	0	0	0	0	0	0	0
1406468	51	0	1	8	2	Lung	1	0	0	1	0	8		0	0	0	0	0	0	0	15	1	0	0	0	0	0	5	19	0	0	0	0	0	0	0	0	0	0	0	0	0	0	0	0	0	0	0	0
1406536	64	1	0	9	1	LowerGI	3	1	2	1	0	8		0	1	1	0	1	0	1	60	11	0	0	1	1	1	2	7	2	0	0	0	0	0	0	0	0	1	0	0	0	0	0	0	0	1	1	0
1406543	70	0	0	1	2	Brain	1	0	0	1	0	8		1	1	0	0	0	0	0	53	4	0	0	0	0	0	14	29	0	0	0	0	0	0	0	0	0	0	0	0	0	0	0	0	0	0	0	0
1406544	71	0	0	16	1	Brain	3	0	0	1	0	8		3	1	0	0	0	0	1	47	5			0	0	0	14	66	0	0	0	0	0	0	0	0	0	0	0	0	0	0	0	0	0	0	0	0
1406572	40	0	0	2	2	Brain	0	0	0	1	0	8		0	0	0	0	0	0	0	19	2	0	0	0	0	0	5	18	0	0	0	0	0	0	0	0	0	0	0	0	0	0	0	0	0	0	0	0
1406591	59	0	0	1	1	HeadNeck	1	0	0	1	0	8		1	0	0	0	0	0	0	27	4	0	0	0	0	0	2	5	0	0	0	0	0	0	0	0	0	0	0	0	0	0	0	0	0	0	0	0
1406717	18	1	0	0	1	Hematol	4	3	1	0	1	3		0	1	0	0	0	0	0	39	4	0	1	0	0	0	9	29	2	0	0	0	0	0	0	0	0	0	1	1	0	0	0	0	0	0	0	0
1406746	29	0	1	1	2	HeadNeck	0	0	0	1	0	8		0	1	0	0	0	0	0	16	1	0	0	1	1	1	46	47	0	0	0	0	0	0	0	0	0	0	0	0	0	0	0	0	0	0	0	0
1406781	62	0	1	23	1	UpperGI	1	0	0	1	0	8		1	1	0	0	1	0	1	52	8	0	0	0	0	0	12	43	0	0	0	0	0	0	0	0	0	0	0	0	0	0	0	0	0	0	0	0
1406791	69	1	0	1	3	Hematol	1	3	1	0	1	3		1	1	0	0	0	0	1	63	4	0	0	0	0	0	4	36	1	1	0	1	1	0	0	1	0	0	0	0	0	0	0	0	0	0	0	0
1406818	70	1	1	3	3	OtherUnknow	1	0	1	1	0	8		0	0	0	0	1	0	0	39	4	0	0	0	0	0	2	11	1	0	0	0	0	0	0	0	0	0	0	0	0	0	0	1	0	0	0	0
1406907	63	0	0	5	1	HeadNeck	3	1	2	1	0	8		1	1	0	0	1	0	1	36	7			1	0	1	43	80	0	0	0	0	0	0	0	0	0	0	0	0	0	0	0	0	0	0	0	0
1406925	65	0	0	1	2	Lung	0	0	0	1	0	8		2	0	0	0	0	0	0	14	2	0	0	0	0	0	4	8	0	0	0	0	0	0	0	0	0	0	0	0	0	0	0	0	0	0	0	0
1406936	88	0	0	7	3	LowerGI	1	0	0	1	0	8		2	1	0	0	1	0	1	65	5	0	0	0	1	1	3	10	0	0	0	0	0	0	0	0	0	0	0	0	0	0	0	0	0	0	0	0
1406938	79	0	0	12	3	LowerGI	2	0	0	1	0	8		0	1	1	0	1	0	1	47	5	0	0	0	1	1	1	13	0	0	0	0	0	0	0	0	0	0	0	0	0	0	0	0	0	0	0	0
1407041	47	0	0	31	1	Brain	3	0	0	1	0	8		3	1	1	0	0	0	1	37	8	0	0	0	1	1	29	59	0	0	0	0	0	0	0	0	0	0	0	0	0	0	0	0	0	0	0	0
1407052	73	0	1	11	1	LowerGI	2	0	0	1	0	8		3	1	1	0	1	0	1	44	7	0	0	0	1	1	1	12	0	0	0	0	0	0	0	0	0	0	0	0	0	0	0	0	0	0	0	0
1407069	60	0	1	3	1	UpperGI	2	1	2	1	0	8		1	1	0	0	1	0	1	43	6	0	0	1	1	1	4	7	0	0	0	0	0	0	0	0	0	0	0	0	0	0	0	0	0	0	0	0
1407241	51	1	0	0	3	UpperGI	1	1	2	1	0	8		0	1	0	0	0	0	1	48	7	0	0	0	0	1	5	40	1	0	0	0	0	0	0	0	0	0	0	0	0	0	0	0	0	1	1	0
1407420	63	0	1	4	3	HeadNeck	3	0	1	1	0	8		0	1	0	0	1	0	1	65	9	0	0	1	1	1	8	12	0	0	0	0	0	0	0	0	0	0	0	0	0	0	0	0	0	0	0	0
1407431	18	1	1	7	3	Hematol	2	3	1	0	1	3		0	0	0	0	0	0	0	24	5	0	0	0	0	0	6	21	2	0	0	0	0	0	0	0	0	0	0	0	0	1	0	0	0	1	1	0
1407728	67	0	1	6	1	UpperGI	2	0	0	1	0	8		2	1	0	0	1	0	1	44	9	0	0	0	1	1	14	19	0	0	0	0	0	0	0	0	0	0	0	0	0	0	0	0	0	0	0	0
1407859	68	0	1	3	1	UpperGI	1	0	1	1	0	8		1	1	1	0	1	0	1	60	13	0	0	0	1	1	2	5	0	0	0	0	0	0	0	0	0	0	0	0	0	0	0	0	0	0	0	0
1407870	68	0	0	11	1	OtherUnknow	2	1	0	1	0	8		1	1	0	0	0	0	1	60	7	0	0	0	0	0	11	33	0	0	0	0	0	0	0	0	0	0	0	0	0	0	0	0	0	0	0	0
1407916	61	0	0	2	2	Lung	1	1	0	1	0	8		1	0	0	0	1	0	0	32	6	0	0	0	0	0	7	12	0	0	0	0	0	0	0	0	0	0	0	0	0	0	0	0	0	0	0	0
1407948	60	0	0	4	1	LowerGI	1	0	1	1	0	8		1	1	0	0	1	0	1	40	7	0	0	0	0	0	14	57	0	0	0	0	0	0	0	0	0	0	0	0	0	0	0	0	0	0	0	0
1407963	72	0	0	6	1	LiverBilliary	2	0	0	1	0	8		1	1	0	0	1	0	1	77	12	0	0	0	0	0	13	49	0	0	0	0	0	0	0	0	0	0	0	0	0	0	0	0	0	0	0	0
1408009	62	0	0	0	1	OtherUnknow	1	1	0	1	0	8		1	1	0	0	0	0	0	43	3	0	0	0	0	1	13	14	0	0	0	0	0	0	0	0	0	0	0	0	0	0	0	0	0	0	0	0
1408075	74	1	1	4	1	Hematol	3	3	1	0	1	3		0	1	1	0	1	0	1	58	8	0	0	1	1	1	31	35	1	0	0	0	0	0	0	0	0	0	0	0	0	1	0	0	0	0	0	0
1408076	68	0	0	14	1	UpperGI	1	1	2	1	0	8		3	1	0	0	1	0	1	44	6	0	0	1	0	1	31	58	0	0	0	0	0	0	0	0	0	0	0	0	0	0	0	0	0	0	0	0
1408108	59	1	1	2	1	Hematol	1	2	1	0	1	2		0	1	0	1	0	0	0	61	9	0	0	0	0	0	6	23	1	0	0	0	0	0	0	0	0	0	0	0	0	1	0	0	0	0	0	0
1408130	46	0	1	1	3	LowerGI	1	0	0	1	0	8		1	1	0	0	0	0	1	35	6	0	0	0	0	0	3	16	0	0	0	0	0	0	0	0	0	0	0	0	0	0	0	0	0	0	0	0
1408413	41	0	0	3	2	LowerGI	1	0	0	1	0	8		2	1	0	0	1	0	0	39	5	0	0	0	1	1	13	16	0	0	0	0	0	0	0	0	0	0	0	0	0	0	0	0	0	0	0	0
1408455	49	1	1	44	1	Hematol	3	3	1	0	1	3		0	1	1	0	1	0	1	63	16	0	0	0	1	1	6	50	1	0	0	0	0	0	0	0	0	1	0	0	0	0	0	0	0	0	0	0
1408516	70	1	1	0	1	Hematol	3	3	1	0	1	3		3	1	1	0	1	1	1	87	16	0	0	0	1	1	3	3	1	1	0	1	1	0	0	1	0	0	0	0	0	0	0	0	0	0	0	0
1408560	58	1	1	5	1	Hematol	3	2	1	0	1	0		1	1	1	0	1	1	1	78	11	0	0	1	1	1	9	14	1	1	0	1	1	0	0	1	0	0	0	0	0	0	0	0	0	0	0	0
1408616	80	0	1	3	2	LowerGI	1	0	0	1	0	8		1	0	0	0	0	0	0	27	1	0	0	0	0	0	5	11	0	0	0	0	0	0	0	0	0	0	0	0	0	0	0	0	0	0	0	0
1408686	59	1	1	17	1	Hematol	1	3	2	0	1	1		0	1	0	1	1	0	1	72	14			1	1	1	2	18	1	1	0	0	1	0	0	1	0	0	0	0	0	0	0	0	0	0	0	0
1408735	36	0	0	10	1	LiverBilliary	1	0	0	1	0	8		0	1	1	0	1	1	1	62	17	0	0	0	0	0	31	66	0	0	0	0	0	0	0	0	0	0	0	0	0	0	0	0	0	0	0	0
1408736	53	0	0	8	3	LowerGI	1	1	0	1	0	8		1	1	0	0	1	1	1	50	11	0	0	0	1	1	33	40	0	0	0	0	0	0	0	0	0	0	0	0	0	0	0	0	0	0	0	0
1408821	76	0	1	0	3	Lung	1	0	1	1	0	8		0	0	0	0	0	0	1	42	5	0	0	0	0	0	2	10	0	0	0	0	0	0	0	0	0	0	0	0	0	0	0	0	0	0	0	0
1408858	77	0	1	1	2	HeadNeck	2	0	0	1	0	8		1	0	0	0	0	0	0	16	1	0	0	0	0	0	5	10	0	0	0	0	0	0	0	0	0	0	0	0	0	0	0	0	0	0	0	0
1409029	33	0	0	7	1	Hematol	4	2	1	0	1	4		0	1	0	0	1	0	1	37	6	0	1	0	0	1	13	32	0	0	0	0	0	0	0	0	0	0	0	0	0	0	0	0	0	0	0	0
1409131	21	0	1	0	1	Hematol	2	2	1	0	1	4		0	1	1	0	1	0	1	59	11	0	0	1	1	1	1	1	0	0	0	0	0	0	0	0	0	0	0	0	0	0	0	0	0	0	0	0
1409175	28	1	1	5	1	Hematol	3	2	2	0	1	4	0	0	1	0	0	0	0	0	29	8	0	0	0	0	0	6	13	3	0	0	0	0	0	0	1	0	0	1	0	0	1	0	0	1	0	0	0
1409179	77	1	1	0	1	Lung	4	1	1	1	0	8		2	1	0	0	1	0	1	52	8	1	1	0	1	1	12	12	2	0	0	0	0	0	0	0	0	0	1	1	0	0	0	0	0	0	0	0
1409202	64	0	1	14	2	Brain	1	0	0	1	0	8		0	0	0	0	0	0	0	21	4	0	0	0	0	1	9	50	0	0	0	0	0	0	0	0	0	0	0	0	0	0	0	0	0	0	0	0
1409218	31	1	0	1	1	OtherUnknow	2	0	2	1	0	8		0	1	0	0	1	0	0	34	7	0	0	1	1	1	5	6	3	0	0	0	0	0	0	0	0	0	1	1	0	0	0	1	0	0	0	0
1409271	44	1	1	4	1	Hematol	4	3	1	0	1	3		2	1	0	0	1	0	0	55	7	1	0	0	0	0	8	35	1	0	0	0	0	0	0	0	0	0	0	0	1	0	0	0	0	0	0	0
1409551	18	0	0	0	1	Brain	2	0	0	1	0	8		0	1	0	0	0	0	1	46	6	0	0	0	0	1	26	57	0	0	0	0	0	0	0	0	0	0	0	0	0	0	0	0	0	0	0	0
1409708	74	0	1	5	1	HeadNeck	3	0	1	1	0	8		1	1	0	0	1	0	1	49	6	0	0	0	1	1	2	7	0	0	0	0	0	0	0	0	0	0	0	0	0	0	0	0	0	0	0	0
1409833	66	0	1	18	1	Hematol	3	3	1	0	1	3		1	1	0	0	0	0	0	52	4	0	1	1	1	1	43	61	0	0	0	0	0	0	0	0	0	0	0	0	0	0	0	0	0	0	0	0
1409839	72	0	0	2	2	HeadNeck	0	1	0	1	0	8		1	0	0	0	0	0	0	46	2	0	0	0	0	0	6	11	0	0	0	0	0	0	0	0	0	0	0	0	0	0	0	0	0	0	0	0
1409846	56	0	0	23	1	LowerGI	1	0	1	1	0	8		1	1	0	0	1	0	1	31	6	0	0	0	0	0	72	172	0	0	0	0	0	0	0	0	0	0	0	0	0	0	0	0	0	0	0	0
1409936	52	0	0	1	3	LowerGI	1	0	0	1	0	8		2	1	0	0	0	0	1	37	4	0	0	0	0	0	2	6	0	0	0	0	0	0	0	0	0	0	0	0	0	0	0	0	0	0	0	0
1409991	55	1	1	2	1	Brain	0	0	1	1	0	8		0	0	0	0	0	0	0	26	6	0	0	0	0	0	1	5	1	0	0	0	0	0	0	0	0	0	0	0	0	0	0	0	0	0	0	0
1410048	44	1	1	0	3	OtherUnknow	2	1	1	1	0	8		0	1	0	0	1	0	1	48	6	0	0	1	1	1	5	5	2	0	0	0	0	0	0	0	0	0	1	1	0	0	0	0	0	0	0	0
1410054	46	1	0	1	1	Lung	3	0	1	1	0	8		1	1	0	0	0	0	0	34	6	0	0	1	1	1	9	10	3	0	0	0	0	0	0	0	0	0	1	1	0	0	0	1	0	0	0	0
1410124	83	0	1	3	3	Urolog	1	0	0	1	0	8		1	0	0	0	0	0	1	48	5	0	0	0	1	1	23	26	0	0	0	0	0	0	0	0	0	0	0	0	0	0	0	0	0	0	0	0
1410227	69	0	0	14	1	LowerGI	3	0	0	1	0	8		1	1	0	0	0	0	1	33	2	0	0	0	0	0	10	56	0	0	0	0	0	0	0	0	0	0	0	0	0	0	0	0	0	0	0	0
1410228	74	0	1	0	3	LowerGI	1	0	0	1	0	8		2	1	1	0	1	0	1	42	6	0	0	0	1	1	14	14	0	0	0	0	0	0	0	0	0	0	0	0	0	0	0	0	0	0	0	0
1410321	42	0	1	3	1	Softtissue	1	0	0	1	0	8		1	1	1	0	1	1	1	57	18	0	0	1	1	1	5	8	0	0	0	0	0	0	0	0	0	0	0	0	0	0	0	0	0	0	0	0
1410450	66	0	0	9	3	Lung	0	0	0	1	0	8		0	0	0	0	0	0	0	26	2	0	0	0	0	0	3	17	0	0	0	0	0	0	0	0	0	0	0	0	0	0	0	0	0	0	0	0
1410499	59	0	0	6	1	Lung	1	0	1	1	0	8	0	2	0	0	1	0	0	1	22	5	0	0	0	0	0	3	11	0	0	0	0	0	0	0	0	0	0	0	0	0	0	0	0	0	0	0	0
1410738	45	0	0	2	2	Brain	0	0	1	1	0	8		1	1	0	0	1	0	0	54	7	0	0	0	0	1	46	66	0	0	0	0	0	0	0	0	0	0	0	0	0	0	0	0	0	0	0	0
1410855	67	0	1	10	3	UpperGI	2	0	1	1	0	8		0	1	0	0	1	0	0	47	7	0	0	0	1	1	30	40	0	0	0	0	0	0	0	0	0	0	0	0	0	0	0	0	0	0	0	0
1410857	59	1	1	4	1	Lung	1	0	1	1	0	8		2	1	0	0	1	0	1	47	13	0	0	0	0	1	21	47	1	1	0	1	1	0	0	1	0	0	0	0	0	0	0	0	0	0	0	0
1410930	47	1	1	3	1	HeadNeck	2	0	2	1	0	8		1	1	0	0	1	0	1	41	7	0	0	1	1	1	5	8	1	0	0	0	0	0	0	0	0	0	0	1	0	0	0	0	0	0	0	0
1411061	33	1	1	3	1	Hematol	2	3	1	0	1	3		0	1	1	0	1	0	1	32	11	0	1	0	0	1	33	53	2	0	0	0	0	0	0	0	0	0	0	1	0	1	0	0	0	0	0	0
1411691	64	1	1	15	1	Hematol	1	3	1	0	1	1		1	1	1	0	1	1	1	93	16	0	0	0	1	1	5	20	1	1	0	1	1	0	0	1	0	0	0	0	0	0	0	0	0	0	0	0
1411893	64	0	0	4	1	HeadNeck	1	0	1	1	0	8		2	1	0	0	0	0	1	35	4	0	0	1	1	1	73	77	0	0	0	0	0	0	0	0	0	0	0	0	0	0	0	0	0	0	0	0
1412140	59	1	0	0	3	OtherUnknow	2	1	1	1	0	8		1	1	0	0	0	0	0	46	1	0	0	1	1	1	5	5	1	0	0	0	0	0	0	0	0	0	1	0	0	0	0	0	0	0	0	0
1412214	18	1	1	12	1	Brain	3	0	2	1	0	8		0	1	0	0	0	0	0	25	5	0	0	0	0	0	4	39	1	0	0	0	0	0	0	0	0	0	0	0	1	0	0	0	0	0	0	0
1412294	27	1	1	24	1	Hematol	0	3	1	0	1	1		0	1	1	1	1	0	1	82	16	0	0	1	1	1	5	29	1	1	0	1	1	0	0	1	0	0	0	0	0	0	0	0	0	0	0	0
1412402	26	1	1	17	1	Hematol	4	2	2	0	1	5		3	1	1	0	1	1	1	83	19	0	0	0	1	1	10	27	2	0	0	0	0	0	0	0	0	1	0	0	0	0	1	0	0	0	0	0
1412490	74	1	1	22	1	Lung	3	1	1	1	0	8	0	2	0	0	0	0	0	0	43	7	0	0	0	0	1	2	26	1	0	0	0	0	0	0	0	0	0	1	0	0	0	0	0	0	0	0	0
1412580	74	0	1	5	3	Hematol	3	3	1	0	1	3		0	1	0	0	1	0	0	60	7	0	0	1	1	1	11	16	0	0	0	0	0	0	0	0	0	0	0	0	0	0	0	0	0	0	0	0
1412587	65	0	0	4	1	Hematol	1	2	0	0	1	4		1	1	0	0	1	0	1	56	6	0	0	0	0	0	10	18	0	0	0	0	0	0	0	0	0	0	0	0	0	0	0	0	0	0	0	0
1412648	73	1	0	2	1	HeadNeck	3	0	1	1	0	8		1	1	1	0	1	1	1	57	14	0	0	0	0	0	16	36	1	0	0	0	0	0	0	0	0	0	1	0	0	0	0	0	0	0	0	0
1412649	70	0	0	5	3	UpperGI	1	0	1	1	0	8		1	1	0	0	1	0	1	56	10	0	0	0	0	0	21	79	0	0	0	0	0	0	0	0	0	0	0	0	0	0	0	0	0	0	0	0
1412988	40	0	1	7	3	UpperGI	0	0	1	1	0	8		0	1	0	0	1	0	1	45	9	0	0	0	0	0	13	27	0	0	0	0	0	0	0	0	0	0	0	0	0	0	0	0	0	0	0	0
1413003	64	1	1	11	3	Hematol	4	2	2	0	1	0		2	1	0	0	0	0	1	48	3	0	0	0	1	1	8	19	1	0	0	0	0	0	0	0	0	0	0	0	0	0	1	0	0	0	0	0
1413012	64	0	1	0	1	HeadNeck	2	0	0	1	0	8		1	1	0	0	1	0	1	48	10	0	0	1	1	1	11	11	0	0	0	0	0	0	0	0	0	0	0	0	0	0	0	0	0	0	0	0
1413021	79	0	1	27	1	HeadNeck	1	0	2	1	0	8		2	1	0	0	1	0	1	56	7	0	0	0	0	0	11	46	0	0	0	0	0	0	0	0	0	0	0	0	0	0	0	0	0	0	0	0
1413211	70	0	0	7	1	Brain	3	0	0	1	0	8		1	1	1	0	1	0	1	67	14	0	0	1	1	1	2	9	0	0	0	0	0	0	0	0	0	0	0	0	0	0	0	0	0	0	0	0
1413262	56	0	1	1	2	OtherUnknow	1	0	1	1	0	8		0	1	0	0	0	0	0	42	7	0	0	0	0	0	12	41	0	0	0	0	0	0	0	0	0	0	0	0	0	0	0	0	0	0	0	0
1413365	76	1	1	1	1	OtherUnknow	3	0	1	1	0	8		0	1	1	0	1	0	1	74	12	0	0	0	1	1	1	2	2	0	0	0	0	0	0	0	0	0	1	1	0	0	0	0	0	0	0	0
1413451	49	1	1	1	1	Hematol	0	3	1	0	1	1		0	1	1	0	1	0	1	80	15	0	0	1	1	1	1	2	1	1	0	1	1	0	0	1	0	0	0	0	0	0	0	0	0	0	0	0
1413511	75	0	1	17	1	Lung	1	0	1	1	0	8		3	1	0	0	0	0	1	31	3	0	0	0	1	1	48	65	0	0	0	0	0	0	0	0	0	0	0	0	0	0	0	0	0	0	0	0
1413516	62	1	1	36	1	Hematol	1	3	2	0	1	1		3	0	1	0	0	0	1	73	13	0	0	0	1	1	7	44	1	1	0	1	1	0	0	1	0	0	0	0	0	0	0	0	0	0	0	0
1413610	66	1	1	8	1	UpperGI	1	0	1	1	0	8		1	1	0	0	0	0	1	30	5	0	0	0	0	0	14	27	1	0	0	0	0	0	0	0	0	1	0	0	0	0	0	0	0	0	0	0
1413903	37	1	1	32	1	Hematol	3	3	2	0	1	3		0	1	0	0	0	0	1	54	3	0	0	1	1	1	8	40	2	1	0	1	1	0	0	1	0	0	0	0	0	1	0	0	0	0	0	0
1414026	65	1	0	3	1	UpperGI	2	0	1	1	0	8		1	1	0	0	0	0	1	32	3	0	0	1	1	1	6	9	1	0	0	0	0	0	0	0	0	0	0	0	0	0	0	0	0	1	1	0
1414187	68	0	0	8	3	UpperGI	0	0	1	1	0	8		1	1	0	0	1	0	1	48	7	0	0	0	0	0	8	46	0	0	0	0	0	0	0	0	0	0	0	0	0	0	0	0	0	0	0	0
1414204	47	1	0	1	1	LiverBilliary	1	0	2	1	0	8		3	1	1	1	1	0	1	56	11	0	0	1	1	1	4	5	1	0	0	0	0	0	0	0	0	0	0	0	0	0	0	0	0	1	0	1
1414238	60	0	1	25	3	Brain	3	0	0	1	0	8		1	1	0	0	0	0	0	54	7	0	0	0	0	0	6	84	0	0	0	0	0	0	0	0	0	0	0	0	0	0	0	0	0	0	0	0
1414273	66	0	0	2	2	Lung	0	0	1	1	0	8		1	0	0	0	0	0	1	18	1	0	0	0	0	0	3	9	0	0	0	0	0	0	0	0	0	0	0	0	0	0	0	0	0	0	0	0
1414331	53	0	0	6	2	OtherUnknow	1	0	2	1	0	8		1	0	0	0	0	0	0	15	2	0	0	0	0	0	4	41	0	0	0	0	0	0	0	0	0	0	0	0	0	0	0	0	0	0	0	0
1414654	74	0	1	8	1	UpperGI	0	0	1	1	0	8		1	1	0	0	1	0	1	42	9	0	0	0	0	0	18	69	0	0	0	0	0	0	0	0	0	0	0	0	0	0	0	0	0	0	0	0
1414670	72	0	0	7	1	HeadNeck	3	0	1	1	0	8		1	1	0	0	0	0	1	57	7	0	0	0	0	1	17	31	0	0	0	0	0	0	0	0	0	0	0	0	0	0	0	0	0	0	0	0
1414769	32	0	0	1	1	LowerGI	4	0	1	1	0	8		0	1	0	0	1	0	1	40	10	0	0	0	1	1	3	4	0	0	0	0	0	0	0	0	0	0	0	0	0	0	0	0	0	0	0	0
1414820	38	0	0	5	3	UpperGI	1	0	1	1	0	8		0	1	0	0	0	0	1	26	3	0	0	0	0	0	11	22	0	0	0	0	0	0	0	0	0	0	0	0	0	0	0	0	0	0	0	0
1414865	68	0	1	2	1	HeadNeck	3	0	0	1	0	8		3	1	0	0	0	0	1	39	5	0	0	1	1	1	12	14	0	0	0	0	0	0	0	0	0	0	0	0	0	0	0	0	0	0	0	0
1414917	62	0	1	4	3	Urolog	0	0	1	1	0	8		2	1	1	0	0	1	0	51	7	0	0	0	0	0	14	46	0	0	0	0	0	0	0	0	0	0	0	0	0	0	0	0	0	0	0	0
1415039	19	0	0	14	3	OtherUnknow	0	0	1	1	0	8		0	0	0	0	0	0	1	20	2	0	0	0	0	0	2	59	0	0	0	0	0	0	0	0	0	0	0	0	0	0	0	0	0	0	0	0
1415166	67	1	0	4	1	LowerGI	1	0	1	1	0	8		1	1	0	0	1	0	1	66	14	0	0	0	0	0	25	75	1	1	0	0	1	0	0	1	0	0	0	0	0	0	0	0	0	0	0	0
1415208	65	1	1	11	1	Softtissue	3	1	2	1	0	8		3	1	0	0	1	0	0	50	5	0	0	0	0	1	2	14	1	0	0	0	0	0	0	0	0	0	1	0	0	0	0	0	0	0	0	0
1415404	53	0	1	2	3	Lung	0	0	0	1	0	8		0	1	0	0	1	0	0	53	8	0	1	0	0	0	4	32	0	0	0	0	0	0	0	0	0	0	0	0	0	0	0	0	0	0	0	0
1415490	57	0	0	0	3	LowerGI	0	0	1	1	0	8		1	1	1	0	1	1	1	44	11	0	0	0	0	0	53	93	0	0	0	0	0	0	0	0	0	0	0	0	0	0	0	0	0	0	0	0
1415503	40	0	1	3	2	Brain	1	0	0	1	0	8		1	0	0	0	0	0	0	16	2			0	0	0	6	23	0	0	0	0	0	0	0	0	0	0	0	0	0	0	0	0	0	0	0	0
1415731	71	0	1	2	3	UpperGI	1	0	1	1	0	8		1	1	0	0	0	0	0	40	5	0	0	0	0	0	23	37	0	0	0	0	0	0	0	0	0	0	0	0	0	0	0	0	0	0	0	0
1415792	70	0	0	4	3	LiverBilliary	1	1	0	1	0	8		1	1	1	0	1	0	1	94	17	0	0	1	1	1	1	5	0	0	0	0	0	0	0	0	0	0	0	0	0	0	0	0	0	0	0	0
1415833	65	0	0	1	2	Brain	0	0	0	1	0	8		2	0	0	0	0	0	0	20	2	0	0	0	0	0	6	12	0	0	0	0	0	0	0	0	0	0	0	0	0	0	0	0	0	0	0	0
1415850	56	0	1	2	1	Hematol	4	3	0	0	1	3		0	1	0	0	1	0	1	38	6	0	0	0	0	0	31	44	0	0	0	0	0	0	0	0	0	0	0	0	0	0	0	0	0	0	0	0
1416154	56	0	1	5	1	OtherUnknow	3	0	0	1	0	8		1	0	0	0	0	0	0	24	1	0	0	0	0	0	1	26	0	0	0	0	0	0	0	0	0	0	0	0	0	0	0	0	0	0	0	0
1416178	70	0	0	2	1	Lung	1	0	2	1	0	8		3	1	0	0	1	0	1	63	7	1	0	1	0	0	77	82	0	0	0	0	0	0	0	0	0	0	0	0	0	0	0	0	0	0	0	0
1416259	70	1	1	1	3	LowerGI	3	1	2	1	0	8		0	1	0	0	1	0	1	52	4	0	0	1	1	1	11	12	1	0	0	0	0	0	0	0	0	0	0	0	0	0	0	0	0	1	1	0
1416268	26	1	0	17	1	Hematol	2	2	1	0	1	4		0	1	0	0	1	0	0	32	6	0	0	0	1	1	9	26	3	0	0	0	0	0	0	0	0	0	0	1	0	0	0	1	0	1	1	0
1416406	74	0	0	1	2	Urolog	1	0	1	1	0	8		2	0	0	0	0	0	0	25	2	0	0	0	0	0	6	9	0	0	0	0	0	0	0	0	0	0	0	0	0	0	0	0	0	0	0	0
1416617	76	1	1	0	1	HeadNeck	2	0	1	1	0	8		1	1	0	0	0	0	1	50	3	0	0	0	0	1	7	13	1	0	0	0	0	0	0	0	0	0	1	0	0	0	0	0	0	0	0	0
1416622	78	0	1	2	2	LowerGI	3	0	0	1	0	8		0	1	0	0	1	0	0	36	5			0	0	1	47	65	0	0	0	0	0	0	0	0	0	0	0	0	0	0	0	0	0	0	0	0
1416712	41	0	0	3	2	Brain	0	0	1	1	0	8		0	1	0	0	1	0	0	59	7	0	0	1	1	1	4	7	0	0	0	0	0	0	0	0	0	0	0	0	0	0	0	0	0	0	0	0
1416787	67	0	0	4	1	OtherUnknow	0	0	1	1	0	8		3	1	0	0	0	0	0	43	6	0	0	0	0	0	8	30	0	0	0	0	0	0	0	0	0	0	0	0	0	0	0	0	0	0	0	0
1416862	68	0	0	14	1	Hematol	2	3	2	0	1	1		0	0	0	0	0	0	1	28	6	0	0	0	0	0	2	53	0	0	0	0	0	0	0	0	0	0	0	0	0	0	0	0	0	0	0	0
1416883	21	0	1	3	1	Hematol	4	3	0	0	1	3		0	1	0	1	1	0	1	33	6	0	0	0	1	1	5	8	0	0	0	0	0	0	0	0	0	0	0	0	0	0	0	0	0	0	0	0
1416982	77	1	1	0	3	UpperGI	1	0	1	1	0	8		1	1	0	0	1	0	1	51	5	0	0	0	0	1	15	64	1	0	0	0	0	0	0	0	0	0	0	0	0	0	0	0	0	1	1	0
1417000	77	0	0	0	3	OtherUnknow	2	0	0	1	0	8		0	1	0	0	0	0	0	37	3	0	0	0	0	0	25	33	0	0	0	0	0	0	0	0	0	0	0	0	0	0	0	0	0	0	0	0
1417014	40	1	1	3	1	Hematol	1	3	1	0	1	3		0	1	0	0	0	0	1	50	3	1	1	1	1	1	10	13	2	0	1	0	1	0	0	0	0	0	1	0	0	0	0	0	0	0	0	0
1417029	71	1	0	2	1	Lung	2	0	1	1	0	8		1	0	0	0	0	0	1	43	4	0	1	0	0	1	18	28	2	1	0	1	1	0	0	1	0	0	0	1	0	0	0	0	0	0	0	0
1417253	57	0	1	34	1	Hematol	2	2	0	0	1	2		1	1	1	0	1	1	1	51	13	0	0	0	1	1	3	37	0	0	0	0	0	0	0	0	0	0	0	0	0	0	0	0	0	0	0	0
1417362	67	1	0	0	1	LowerGI	1	0	2	1	0	8		2	1	1	0	1	0	1	39	12	0	0	0	0	0	34	44	2	0	0	0	0	0	0	0	0	1	0	0	0	0	0	0	0	1	1	0
1417418	75	0	0	6	3	LowerGI	2	0	0	1	0	8		0	1	0	0	1	0	1	56	8			0	0	1	16	50	0	0	0	0	0	0	0	0	0	0	0	0	0	0	0	0	0	0	0	0
1417480	69	1	0	3	1	Lung	1	0	1	1	0	8		1	1	1	0	1	0	1	44	5	0	1	0	0	0	28	47	2	1	0	0	1	0	0	1	0	0	1	0	0	0	0	0	0	0	0	0
1417542	73	0	1	2	3	UpperGI	1	0	1	1	0	8		1	1	1	0	1	1	1	67	12	0	0	0	1	1	3	35	0	0	0	0	0	0	0	0	0	0	0	0	0	0	0	0	0	0	0	0
1417724	73	1	0	10	1	Lung	2	0	1	1	0	8		2	1	1	0	1	0	1	81	11	0	0	1	1	1	1	11	2	0	0	0	0	0	0	0	0	0	1	1	0	0	0	0	0	0	0	0
1417826	74	0	0	3	1	LowerGI	1	0	1	1	0	8		1	1	0	1	0	0	0	39	6	0	0	0	0	0	1	19	0	0	0	0	0	0	0	0	0	0	0	0	0	0	0	0	0	0	0	0
1417856	58	0	0	2	2	UpperGI	1	0	0	1	0	8		2	0	0	0	0	0	0	12	2	0	0	0	0	0	35	60	0	0	0	0	0	0	0	0	0	0	0	0	0	0	0	0	0	0	0	0
1417914	30	0	1	4	3	Softtissue	4	1	0	1	0	8		0	1	0	0	0	0	0	31	4	0	0	1	1	1	3	7	0	0	0	0	0	0	0	0	0	0	0	0	0	0	0	0	0	0	0	0
1417987	57	0	0	2	2	LowerGI	1	0	0	1	0	8		1	1	0	0	1	0	0	23	5			0	0	1	16	47	0	0	0	0	0	0	0	0	0	0	0	0	0	0	0	0	0	0	0	0
1418160	76	0	0	1	3	LowerGI	1	0	1	1	0	8		0	1	1	0	1	1	1	75	13	0	0	0	1	1	1	2	0	0	0	0	0	0	0	0	0	0	0	0	0	0	0	0	0	0	0	0
1418291	40	1	1	26	1	Hematol	1	3	2	0	1	1		0	1	0	0	1	0	1	62	13	0	0	0	1	1	2	28	1	0	1	0	1	0	0	0	0	0	0	0	0	0	0	0	0	0	0	0
1418493	69	0	1	0	3	Lung	3	0	0	1	0	8		3	1	0	0	1	0	0	39	7	0	0	1	1	1	3	3	0	0	0	0	0	0	0	0	0	0	0	0	0	0	0	0	0	0	0	0
1418499	58	1	1	5	1	Lung	3	0	2	1	0	8		3	1	1	0	1	1	1	44	11	0	0	1	1	1	15	20	1	0	0	0	0	0	0	0	0	0	0	0	0	0	0	0	1	0	0	0
1418668	42	0	1	11	2	Brain	1	0	0	1	0	8		3	0	0	0	0	0	0	20	1	0	0	0	0	0	5	23	0	0	0	0	0	0	0	0	0	0	0	0	0	0	0	0	0	0	0	0
1418698	59	0	0	11	1	LowerGI	3	0	1	1	0	8		3	1	0	0	1	0	1	42	10	0	0	0	1	1	5	16	0	0	0	0	0	0	0	0	0	0	0	0	0	0	0	0	0	0	0	0
1418783	36	0	1	2	2	Brain	1	0	0	1	0	8		0	1	0	0	1	0	0	8	2	0	0	0	0	1	17	35	0	0	0	0	0	0	0	0	0	0	0	0	0	0	0	0	0	0	0	0
1419106	27	0	1	0	1	Brain	4	0	2	1	0	8		0	1	0	0	0	0	0	39	7	0	0	0	0	1	9	19	0	0	0	0	0	0	0	0	0	0	0	0	0	0	0	0	0	0	0	0
1419264	44	0	0	0	2	Brain	1	0	0	1	0	8		0	1	0	0	1	0	0	42	9	0	0	0	0	1	10	30	0	0	0	0	0	0	0	0	0	0	0	0	0	0	0	0	0	0	0	0
1419268	52	0	0	1	2	OtherUnknow	2	1	0	1	0	8		1	0	0	0	0	0	0	32	5	0	0	0	1	1	6	7	0	0	0	0	0	0	0	0	0	0	0	0	0	0	0	0	0	0	0	0
1419514	62	0	1	2	2	UpperGI	1	0	1	1	0	8		2	0	0	0	0	0	0	18	3	0	0	0	0	0	5	16	0	0	0	0	0	0	0	0	0	0	0	0	0	0	0	0	0	0	0	0
1419585	76	0	0	10	3	LowerGI	1	0	0	1	0	8		2	1	0	0	0	0	0	44	3			0	0	0	7	41	0	0	0	0	0	0	0	0	0	0	0	0	0	0	0	0	0	0	0	0
1419617	58	0	1	0	1	Hematol	1	2	0	0	1	0		0	0	1	0	1	1	0	50	11	0	0	0	0	0	2	2	0	0	0	0	0	0	0	0	0	0	0	0	0	0	0	0	0	0	0	0
1419618	59	0	1	0	1	Hematol	2	2	0	0	1	0		0	1	1	0	1	0	1	88	15	0	0	0	1	1	4	18	0	0	0	0	0	0	0	0	0	0	0	0	0	0	0	0	0	0	0	0
1419679	66	0	0	7	1	Hematol	3	3	0	0	1	3		0	1	0	0	1	0	1	52	4	0	0	0	0	0	4	33	0	0	0	0	0	0	0	0	0	0	0	0	0	0	0	0	0	0	0	0
1419696	67	1	1	2	1	HeadNeck	2	0	1	1	0	8		1	1	1	0	1	0	1	44	9	0	0	1	1	1	6	8	1	0	0	0	0	0	0	0	0	0	1	0	0	0	0	0	0	0	0	0
1419747	69	0	1	8	1	LowerGI	2	0	2	1	0	8		2	1	1	0	1	1	1	58	13	0	0	0	1	1	3	11	0	0	0	0	0	0	0	0	0	0	0	0	0	0	0	0	0	0	0	0
1419811	48	0	1	23	3	HeadNeck	1	1	0	1	0	8		0	1	0	0	0	0	0	62	6	0	0	0	0	1	27	58	0	0	0	0	0	0	0	0	0	0	0	0	0	0	0	0	0	0	0	0
1419979	43	1	1	8	1	UpperGI	2	1	1	1	0	8		3	0	0	0	0	0	0	43	2	0	0	1	1	1	7	15	1	0	0	0	0	0	0	0	0	0	0	0	0	0	0	0	0	1	1	0
1419986	28	0	0	1	1	Hematol	3	3	0	0	1	3		0	1	0	0	1	0	1	53	7	0	0	0	0	0	11	51	0	0	0	0	0	0	0	0	0	0	0	0	0	0	0	0	0	0	0	0
1420039	57	1	0	0	1	Lung	1	0	1	1	0	8		1	1	1	0	1	0	1	59	8	0	0	1	1	1	4	4	1	0	0	0	0	0	0	0	0	0	0	1	0	0	0	0	0	0	0	0
1420060	52	0	0	8	1	UpperGI	1	0	1	1	0	8		1	0	0	0	0	0	1	30	5	0	0	0	0	0	12	34	0	0	0	0	0	0	0	0	0	0	0	0	0	0	0	0	0	0	0	0
1420106	52	0	0	5	3	UpperGI	0	0	0	1	0	8		1	1	0	0	1	0	1	29	3	0	0	0	0	0	8	80	0	0	0	0	0	0	0	0	0	0	0	0	0	0	0	0	0	0	0	0
1420107	54	0	0	5	1	UpperGI	3	0	0	1	0	8		2	1	0	0	1	0	1	37	7	0	0	0	1	1	12	17	0	0	0	0	0	0	0	0	0	0	0	0	0	0	0	0	0	0	0	0
1420163	69	0	1	2	2	UpperGI	1	0	0	1	0	8		1	0	0	0	0	0	0	15	3			0	0	0	9	25	0	0	0	0	0	0	0	0	0	0	0	0	0	0	0	0	0	0	0	0
1420289	74	0	1	0	3	Softtissue	4	0	2	1	0	8		1	1	0	0	1	0	1	47	6			1	1	1	6	6	0	0	0	0	0	0	0	0	0	0	0	0	0	0	0	0	0	0	0	0
1420362	81	0	1	8	1	HeadNeck	2	0	0	1	0	8		1	1	1	0	1	0	1	54	8			0	0	0	24	42	0	0	0	0	0	0	0	0	0	0	0	0	0	0	0	0	0	0	0	0
1420365	75	0	1	5	1	OtherUnknow	1	0	0	1	0	8		2	0	0	0	0	1	0	50	5	0	0	0	0	0	5	15	0	0	0	0	0	0	0	0	0	0	0	0	0	0	0	0	0	0	0	0
1420471	81	0	0	5	3	LowerGI	2	0	0	1	0	8		0	1	0	0	0	0	1	52	4	0	0	0	1	1	8	10	0	0	0	0	0	0	0	0	0	0	0	0	0	0	0	0	0	0	0	0
1420477	55	0	0	0	1	Hematol	2	3	2	0	1	3		1	0	1	0	0	1	0	70	10	0	0	0	0	1	3	12	0	0	0	0	0	0	0	0	0	0	0	0	0	0	0	0	0	0	0	0
1420570	29	0	1	3	1	OtherUnknow	4	0	0	1	0	8		0	1	0	0	1	0	1	30	9	0	0	1	1	1	6	13	0	0	0	0	0	0	0	0	0	0	0	0	0	0	0	0	0	0	0	0
1420780	84	0	0	2	1	Urolog	1	0	2	1	0	8		2	1	1	0	1	1	1	64	11	0	0	1	1	1	20	22	0	0	0	0	0	0	0	0	0	0	0	0	0	0	0	0	0	0	0	0
1420825	54	0	1	9	1	Lung	1	0	0	1	0	8		1	1	0	0	1	0	1	33	6	0	0	0	1	1	7	16	0	0	0	0	0	0	0	0	0	0	0	0	0	0	0	0	0	0	0	0
1420954	50	0	1	17	1	OtherUnknow	1	1	0	1	0	8		1	1	0	0	1	0	1	58	7	0	0	0	0	0	4	43	0	0	0	0	0	0	0	0	0	0	0	0	0	0	0	0	0	0	0	0
1421096	59	0	1	6	3	LowerGI	1	0	0	1	0	8		1	1	0	0	1	0	1	46	8	0	0	0	0	1	6	26	0	0	0	0	0	0	0	0	0	0	0	0	0	0	0	0	0	0	0	0
1421099	24	0	0	7	3	UpperGI	1	0	1	1	0	8		0	0	0	0	0	0	1	8	1	0	0	0	0	0	2	21	0	0	0	0	0	0	0	0	0	0	0	0	0	0	0	0	0	0	0	0
1421111	49	0	1	1	2	Lung	0	0	0	1	0	8		0	0	0	0	0	0	0	20	2	0	0	0	0	0	45	59	0	0	0	0	0	0	0	0	0	0	0	0	0	0	0	0	0	0	0	0
1421226	49	0	0	10	1	Urolog	1	0	0	1	0	8		2	1	1	1	0	0	1	38	6	0	0	0	0	0	9	60	0	0	0	0	0	0	0	0	0	0	0	0	0	0	0	0	0	0	0	0
1421322	37	1	0	6	1	Hematol	1	3	2	0	1	1		1	1	0	1	0	0	1	47	9	0	0	1	1	1	2	10	1	0	1	0	1	0	0	0	0	0	0	0	0	0	0	0	0	0	0	0
1421357	71	0	0	21	1	UpperGI	3	0	0	1	0	8		3	1	1	0	1	1	1	57	11			1	1	1	30	51	0	0	0	0	0	0	0	0	0	0	0	0	0	0	0	0	0	0	0	0
1421570	73	0	0	2	1	Hematol	1	2	0	0	1	4		1	1	1	0	1	1	1	64	11	0	0	0	1	1	7	9	0	0	0	0	0	0	0	0	0	0	0	0	0	0	0	0	0	0	0	0
1421672	70	1	1	10	1	Lung	3	0	2	1	0	8		1	1	0	0	0	0	1	49	7	1	1	1	1	1	26	36	2	1	0	0	1	0	0	1	0	0	1	0	0	0	0	0	0	0	0	0
1421689	76	0	1	1	2	HeadNeck	1	0	0	1	0	8		2	0	0	0	0	0	1	22	2	0	0	0	0	0	4	69	0	0	0	0	0	0	0	0	0	0	0	0	0	0	0	0	0	0	0	0
1421694	68	0	1	3	2	LowerGI	1	0	0	1	0	8		2	0	1	0	0	0	0	40	3	0	0	0	0	0	6	15	0	0	0	0	0	0	0	0	0	0	0	0	0	0	0	0	0	0	0	0
1421798	58	0	1	13	1	Urolog	1	0	0	1	0	8		1	0	0	0	0	0	0	23	3	0	0	0	0	0	2	49	0	0	0	0	0	0	0	0	0	0	0	0	0	0	0	0	0	0	0	0
1421982	65	0	1	5	1	Urolog	2	1	0	1	0	8		2	1	1	0	0	0	1	54	6	0	0	1	1	1	5	10	0	0	0	0	0	0	0	0	0	0	0	0	0	0	0	0	0	0	0	0
1421983	75	0	1	8	3	OtherUnknow	3	1	0	1	0	8		1	1	1	0	1	1	1	84	11	0	0	1	1	1	16	24	0	0	0	0	0	0	0	0	0	0	0	0	0	0	0	0	0	0	0	0
1422072	80	0	1	11	3	LowerGI	1	0	0	1	0	8		1	1	0	0	0	0	1	45	5			0	1	1	19	30	0	0	0	0	0	0	0	0	0	0	0	0	0	0	0	0	0	0	0	0
1422148	77	0	1	2	1	UpperGI	1	0	0	1	0	8		1	1	0	0	1	0	0	45	7			0	1	1	6	8	0	0	0	0	0	0	0	0	0	0	0	0	0	0	0	0	0	0	0	0
1422251	71	0	1	14	1	HeadNeck	0	0	0	1	0	8		1	1	0	0	0	0	1	46	6	0	0	0	0	0	2	32	0	0	0	0	0	0	0	0	0	0	0	0	0	0	0	0	0	0	0	0
1422417	81	1	0	32	1	LiverBilliary	3	0	1	1	0	8		0	1	1	0	1	1	1	69	16	0	0	1	1	1	7	8	1	0	0	0	0	0	0	0	0	0	0	0	0	0	0	0	0	1	0	1
1422461	56	1	0	6	1	HeadNeck	0	0	1	1	0	8		1	1	0	0	0	0	0	33	6	0	0	0	0	0	45	97	2	0	0	0	0	0	0	0	0	1	1	0	0	0	0	0	0	0	0	0
1422475	23	0	1	2	2	Brain	1	0	0	1	0	8		0	0	0	0	0	0	0	14	3			0	0	0	10	14	0	0	0	0	0	0	0	0	0	0	0	0	0	0	0	0	0	0	0	0
1422488	71	0	0	2	2	LowerGI	1	0	0	1	0	8		1	1	0	0	1	0	0	40	5	0	0	0	0	0	4	14	0	0	0	0	0	0	0	0	0	0	0	0	0	0	0	0	0	0	0	0
1422560	59	1	1	0	1	Hematol	0	2	1	0	1	4		1	1	0	0	1	0	0	38	7	0	0	0	0	0	37	41	1	0	0	0	0	0	0	0	0	1	0	0	0	0	0	0	0	0	0	0
1422569	51	0	0	3	3	OtherUnknow	1	0	0	1	0	8		0	0	0	0	0	0	0	23	1	0	0	0	0	0	4	22	0	0	0	0	0	0	0	0	0	0	0	0	0	0	0	0	0	0	0	0
1422642	69	0	1	2	1	HeadNeck	3	0	0	1	0	8		3	1	1	0	1	0	1	57	14	0	0	0	1	1	3	5	0	0	0	0	0	0	0	0	0	0	0	0	0	0	0	0	0	0	0	0
1422652	73	0	1	2	2	LowerGI	1	0	0	1	0	8		3	0	0	0	0	0	0	32	5	0	0	0	0	0	11	29	0	0	0	0	0	0	0	0	0	0	0	0	0	0	0	0	0	0	0	0
1422799	70	0	0	22	1	UpperGI	3	0	0	1	0	8		0	1	0	0	1	0	1	41	8	0	0	0	0	1	10	42	0	0	0	0	0	0	0	0	0	0	0	0	0	0	0	0	0	0	0	0
1422936	56	0	1	6	1	OtherUnknow	2	0	0	1	0	8		3	1	0	0	0	0	1	35	4	0	0	0	0	0	60	146	0	0	0	0	0	0	0	0	0	0	0	0	0	0	0	0	0	0	0	0
1423165	64	0	1	0	1	HeadNeck	0	0	0	1	0	8		3	1	1	1	1	1	1	65	11	0	0	0	0	0	14	35	0	0	0	0	0	0	0	0	0	0	0	0	0	0	0	0	0	0	0	0
1423227	27	0	1	4	1	HeadNeck	1	1	2	1	0	8		0	1	0	0	0	0	0	45	4	1	0	0	0	0	10	38	0	0	0	0	0	0	0	0	0	0	0	0	0	0	0	0	0	0	0	0
1423267	26	1	1	0	1	Hematol	3	3	1	0	1	3		0	1	1	0	1	1	1	60	13			0	1	1	2	2	3	0	0	0	0	0	0	0	0	0	1	1	0	1	0	0	0	0	0	0
1423278	56	0	1	5	3	Lung	1	1	1	1	0	8		0	1	0	0	0	0	1	44	4	0	0	0	0	0	36	48	0	0	0	0	0	0	0	0	0	0	0	0	0	0	0	0	0	0	0	0
1423392	71	0	1	4	1	Lung	4	1	0	1	0	8		1	0	0	0	0	0	1	47	5	1	0	0	0	1	19	33	0	0	0	0	0	0	0	0	0	0	0	0	0	0	0	0	0	0	0	0
1423644	67	0	0	4	3	LowerGI	4	0	0	1	0	8		1	1	0	0	1	0	1	56	9	0	0	0	1	1	3	7	0	0	0	0	0	0	0	0	0	0	0	0	0	0	0	0	0	0	0	0
1423676	54	1	0	2	1	Hematol	0	2	0	0	1	4		1	1	0	0	0	0	0	45	4	0	0	0	0	0	6	11	1	0	0	0	0	0	0	1	0	0	0	0	0	0	0	0	0	0	0	0
1423928	74	0	1	9	2	Urolog	2	1	2	1	0	8	0	3	0	0	0	0	0	1	34	11	0	0	0	1	1	7	16	0	0	0	0	0	0	0	0	0	0	0	0	0	0	0	0	0	0	0	0
1424271	26	0	1	0	1	Brain	1	0	2	1	0	8		1	1	0	0	1	0	1	43	8	0	0	1	0	1	7	8	0	0	0	0	0	0	0	0	0	0	0	0	0	0	0	0	0	0	0	0
1424569	69	0	1	2	3	HeadNeck	1	0	0	1	0	8		1	1	0	0	1	0	0	51	12	0	0	1	1	1	16	18	0	0	0	0	0	0	0	0	0	0	0	0	0	0	0	0	0	0	0	0
1424643	63	0	1	62	3	LowerGI	2	0	0	1	0	8		0	0	0	1	0	0	1	39	4	0	0	0	1	1	21	83	0	0	0	0	0	0	0	0	0	0	0	0	0	0	0	0	0	0	0	0
1424662	47	0	0	6	1	LowerGI	1	0	0	1	0	8		3	1	0	1	0	0	1	30	3	0	0	1	1	1	34	40	0	0	0	0	0	0	0	0	0	0	0	0	0	0	0	0	0	0	0	0
1424674	46	0	0	4	1	LiverBilliary	0	0	0	1	0	8		2	0	0	0	0	0	0	14	3			0	0	0	3	21	0	0	0	0	0	0	0	0	0	0	0	0	0	0	0	0	0	0	0	0
1424680	61	1	1	3	1	Lung	2	1	1	1	0	8		0	1	0	0	1	0	1	54	7	0	1	1	1	1	8	11	2	0	0	0	0	0	0	0	0	0	1	1	0	0	0	0	0	0	0	0
1424940	82	1	1	0	1	HeadNeck	2	0	2	1	0	8		3	1	1	0	0	1	0	70	8	0	0	0	0	1	5	53	1	0	0	0	0	0	0	0	0	0	0	0	0	0	0	0	0	0	0	0
1425002	67	0	1	7	1	Brain	1	0	0	1	0	8		1	1	0	0	0	0	0	36	7			0	0	0	5	43	0	0	0	0	0	0	0	0	0	0	0	0	0	0	0	0	0	0	0	0
1425003	71	0	0	8	2	Lung	2	1	2	1	0	8		1	0	0	0	0	0	0	29	2	0	0	0	0	0	5	28	0	0	0	0	0	0	0	0	0	0	0	0	0	0	0	0	0	0	0	0
1425336	86	0	1	5	3	LowerGI	1	0	0	1	0	8		1	1	0	0	1	0	1	53	8			0	0	0	10	25	0	0	0	0	0	0	0	0	0	0	0	0	0	0	0	0	0	0	0	0
1425769	57	0	1	2	2	LowerGI	1	0	0	1	0	8		1	1	0	0	1	0	0	24	7	0	0	0	0	0	3	73	0	0	0	0	0	0	0	0	0	0	0	0	0	0	0	0	0	0	0	0
1426051	20	0	1	3	1	Hematol	4	2	1	0	1	4		3	1	1	0	0	1	1	59	9	0	0	1	1	1	9	12	0	0	0	0	0	0	0	0	0	0	0	0	0	0	0	0	0	0	0	0
1426536	64	0	1	8	1	HeadNeck	1	0	0	1	0	8		0	1	0	0	1	0	1	54	11	0	0	0	0	0	22	177	0	0	0	0	0	0	0	0	0	0	0	0	0	0	0	0	0	0	0	0
1426637	58	0	1	8	3	LowerGI	1	0	0	1	0	8		2	1	1	0	1	1	1	52	14			0	0	0	43	60	0	0	0	0	0	0	0	0	0	0	0	0	0	0	0	0	0	0	0	0
1426654	71	0	0	2	1	HeadNeck	3	0	2	1	0	8		1	1	1	0	1	1	1	64	18	0	0	1	1	1	6	8	0	0	0	0	0	0	0	0	0	0	0	0	0	0	0	0	0	0	0	0
1426747	45	0	0	0	1	Brain	0	0	1	1	0	8		1	1	0	0	1	0	0	72	12	0	0	0	1	1	2	2	0	0	0	0	0	0	0	0	0	0	0	0	0	0	0	0	0	0	0	0
1426777	65	0	1	2	2	UpperGI	1	0	0	1	0	8		0	0	0	0	0	0	0	23	2	0	0	0	1	1	6	8	0	0	0	0	0	0	0	0	0	0	0	0	0	0	0	0	0	0	0	0
1426915	73	1	1	7	3	Urolog	0	0	1	1	0	8		1	1	0	0	1	0	1	57	8			0	0	0	17	38	1	0	0	0	0	0	0	0	0	0	0	0	0	0	0	0	0	0	0	0
1426929	51	1	1	1	1	Lung	3	0	1	1	0	8		0	1	0	0	0	1	0	43	6	0	0	0	1	1	3	4	2	0	0	0	0	0	0	0	0	0	1	1	0	0	0	0	0	0	0	0
1426950	22	0	1	0	1	Urolog	0	1	2	1	0	8		0	1	0	1	0	0	0	36	3			0	0	0	4	6	0	0	0	0	0	0	0	0	0	0	0	0	0	0	0	0	0	0	0	0
1427057	60	0	1	0	1	HeadNeck	2	0	0	1	0	8		1	0	1	0	0	0	1	37	4			0	0	0	2	34	0	0	0	0	0	0	0	0	0	0	0	0	0	0	0	0	0	0	0	0
1427233	56	1	1	0	1	Hematol	2	3	2	0	1	3		1	1	0	0	0	0	0	51	5	0	0	0	0	1	4	24	1	0	0	0	0	0	0	0	0	0	0	0	1	0	0	0	0	0	0	0
1427250	71	0	1	6	1	LowerGI	3	0	0	1	0	8		3	1	0	0	0	0	1	46	7	0	0	0	0	0	36	66	0	0	0	0	0	0	0	0	0	0	0	0	0	0	0	0	0	0	0	0
1427327	75	1	0	1	1	Lung	4	0	1	1	0	8		3	1	0	0	1	0	1	50	3	0	0	0	1	1	12	13	1	0	0	0	0	0	0	0	0	1	0	0	0	0	0	0	0	0	0	0
1427343	91	0	1	2	1	HeadNeck	4	0	0	1	0	8		3	1	0	0	1	0	0	44	5	0	0	0	0	1	6	36	0	0	0	0	0	0	0	0	0	0	0	0	0	0	0	0	0	0	0	0
1427393	94	0	0	0	1	HeadNeck	3	0	2	1	0	8		1	1	1	0	1	0	1	58	8	0	0	1	1	1	6	6	0	0	0	0	0	0	0	0	0	0	0	0	0	0	0	0	0	0	0	0
1427406	87	0	1	1	1	Softtissue	1	0	0	1	0	8		0	1	0	0	0	0	0	41	4			0	1	1	20	21	0	0	0	0	0	0	0	0	0	0	0	0	0	0	0	0	0	0	0	0
1427423	59	0	1	0	1	UpperGI	2	0	1	1	0	8		1	0	1	0	0	1	0	28	7	0	0	0	0	0	3	21	0	0	0	0	0	0	0	0	0	0	0	0	0	0	0	0	0	0	0	0
1427479	54	0	1	14	3	LowerGI	2	1	2	1	0	8		3	1	1	0	1	0	1	67	12			0	0	0	10	45	0	0	0	0	0	0	0	0	0	0	0	0	0	0	0	0	0	0	0	0
1427660	74	1	1	48	1	Hematol	1	3	1	0	1	1		1	1	0	1	0	0	1	60	11	0	0	1	1	1	6	54	1	0	1	1	1	0	0	0	0	0	0	0	0	0	0	0	0	0	0	0
1427734	69	0	0	0	1	HeadNeck	2	1	1	1	0	8		1	1	0	0	1	0	0	68	10	0	0	1	1	1	4	4	0	0	0	0	0	0	0	0	0	0	0	0	0	0	0	0	0	0	0	0
1427894	49	0	1	3	1	LowerGI	0	0	0	1	0	8		1	0	0	0	0	0	0	22	3	0	0	0	0	0	4	23	0	0	0	0	0	0	0	0	0	0	0	0	0	0	0	0	0	0	0	0
1427912	50	0	0	27	3	LowerGI	1	0	0	1	0	8		0	1	0	0	1	1	1	51	13			0	0	1	17	74	0	0	0	0	0	0	0	0	0	0	0	0	0	0	0	0	0	0	0	0
1427984	47	0	1	5	3	UpperGI	1	0	0	1	0	8		3	1	0	0	0	0	1	34	5	0	0	0	0	0	5	20	0	0	0	0	0	0	0	0	0	0	0	0	0	0	0	0	0	0	0	0
1428257	75	0	1	1	1	Hematol	2	3	1	0	1	3		0	1	0	0	1	0	1	89	12	0	1	1	1	1	9	10	0	0	0	0	0	0	0	0	0	0	0	0	0	0	0	0	0	0	0	0
1428398	62	1	0	0	1	OtherUnknow	3	1	2	1	0	8		1	1	0	0	0	0	0	68	7	0	0	1	1	1	15	15	1	0	0	0	0	0	0	0	0	1	0	0	1	0	0	0	0	0	0	0
1428420	65	0	1	0	1	LowerGI	2	0	0	1	0	8		1	1	1	0	1	1	1	66	13	0	0	1	1	1	18	24	0	0	0	0	0	0	0	0	0	0	0	0	0	0	0	0	0	0	0	0
1428500	52	0	1	11	3	UpperGI	2	0	0	1	0	8		0	1	1	0	1	1	1	48	13	0	0	0	1	1	2	13	0	0	0	0	0	0	0	0	0	0	0	0	0	0	0	0	0	0	0	0
1428570	81	0	1	13	1	UpperGI	0	0	0	1	0	8		3	1	0	0	1	0	1	52	5			0	0	0	6	54	0	0	0	0	0	0	0	0	0	0	0	0	0	0	0	0	0	0	0	0
1428655	40	0	1	3	3	UpperGI	0	0	0	1	0	8		0	0	1	0	0	0	0	25	6	0	0	0	0	0	2	10	0	0	0	0	0	0	0	0	0	0	0	0	0	0	0	0	0	0	0	0
1429123	49	0	1	2	1	LowerGI	1	0	0	1	0	8		2	0	1	0	1	1	0	19	8			0	0	0	2	7	0	0	0	0	0	0	0	0	0	0	0	0	0	0	0	0	0	0	0	0
1429141	23	0	1	3	3	OtherUnknow	0	0	0	1	0	8		2	1	1	0	1	1	0	33	10	0	0	0	0	0	23	41	0	0	0	0	0	0	0	0	0	0	0	0	0	0	0	0	0	0	0	0
1429165	59	0	0	1	2	LowerGI	1	0	0	1	0	8		1	1	1	0	1	0	0	39	8	0	0	0	0	1	36	65	0	0	0	0	0	0	0	0	0	0	0	0	0	0	0	0	0	0	0	0
1429210	52	0	0	2	3	UpperGI	1	0	0	1	0	8		1	1	0	0	0	0	1	34	3			0	0	0	10	31	0	0	0	0	0	0	0	0	0	0	0	0	0	0	0	0	0	0	0	0
1429297	48	0	1	1	2	Lung	1	1	2	1	0	8	0	3	0	0	0	1	0	0	26	10	0	0	0	0	0	4	6	0	0	0	0	0	0	0	0	0	0	0	0	0	0	0	0	0	0	0	0
1429384	66	0	0	8	1	UpperGI	2	0	0	1	0	8		2	1	0	0	0	0	1	37	3	0	0	0	1	1	28	36	0	0	0	0	0	0	0	0	0	0	0	0	0	0	0	0	0	0	0	0
1429401	54	0	1	5	1	HeadNeck	2	0	0	1	0	8		1	1	1	0	0	0	1	40	10			0	0	1	9	22	0	0	0	0	0	0	0	0	0	0	0	0	0	0	0	0	0	0	0	0
1429546	22	0	1	1	1	Hematol	1	2	1	0	1	4		0	1	0	0	0	0	1	46	5	0	1	0	0	0	19	25	0	0	0	0	0	0	0	0	0	0	0	0	0	0	0	0	0	0	0	0
1429625	69	0	0	5	1	LowerGI	2	0	0	1	0	8		3	1	0	0	1	0	1	39	6	0	0	1	1	1	24	29	0	0	0	0	0	0	0	0	0	0	0	0	0	0	0	0	0	0	0	0
1429971	85	0	1	3	2	HeadNeck	2	0	0	1	0	8		1	1	0	0	1	0	0	31	3	0	0	0	0	0	23	35	0	0	0	0	0	0	0	0	0	0	0	0	0	0	0	0	0	0	0	0
1430053	86	0	0	5	1	LowerGI	3	0	1	1	0	8		3	1	1	0	1	1	1	67	9	0	0	0	1	1	9	14	0	0	0	0	0	0	0	0	0	0	0	0	0	0	0	0	0	0	0	0
1430291	87	0	1	10	3	LowerGI	2	0	0	1	0	8		1	1	0	1	0	0	1	38	4	0	0	0	0	0	5	19	0	0	0	0	0	0	0	0	0	0	0	0	0	0	0	0	0	0	0	0
1430304	77	0	1	9	1	HeadNeck	2	0	0	1	0	8		0	1	0	0	1	1	1	47	11	0	0	0	0	0	19	35	0	0	0	0	0	0	0	0	0	0	0	0	0	0	0	0	0	0	0	0
1430418	74	0	1	17	1	HeadNeck	2	0	0	1	0	8		2	1	0	0	1	0	1	47	8	0	0	1	1	1	38	55	0	0	0	0	0	0	0	0	0	0	0	0	0	0	0	0	0	0	0	0
1430461	68	1	1	0	1	HeadNeck	3	0	1	1	0	8		1	1	0	0	1	0	0	40	8	0	0	0	0	0	9	19	1	0	0	0	0	0	0	0	0	0	1	0	0	0	0	0	0	0	0	0
1430547	68	1	1	6	3	LowerGI	1	0	1	1	0	8		3	1	0	1	0	0	0	29	3	0	0	0	0	1	3	28	1	0	0	0	0	0	0	0	0	0	0	0	0	0	0	0	0	1	1	0
1430559	68	0	0	3	1	Hematol	3	2	2	0	1	0		0	0	0	0	1	1	0	28	12	0	0	0	1	1	17	20	0	0	0	0	0	0	0	0	0	0	0	0	0	0	0	0	0	0	0	0
1430573	66	0	0	9	1	LowerGI	3	0	2	1	0	8		1	1	0	0	1	0	1	43	7	0	0	0	0	0	28	42	0	0	0	0	0	0	0	0	0	0	0	0	0	0	0	0	0	0	0	0
1430750	58	1	0	10	1	Hematol	2	3	1	0	1	3		0	1	0	1	1	0	1	63	11	0	0	0	1	1	82	92	1	0	1	1	1	0	0	0	0	0	0	0	0	0	0	0	0	0	0	0
1430893	23	0	0	4	1	Brain	2	0	0	1	0	8		1	0	0	0	0	0	1	24	2			0	0	0	3	22	0	0	0	0	0	0	0	0	0	0	0	0	0	0	0	0	0	0	0	0
1431022	72	0	1	0	1	LowerGI	2	0	0	1	0	8		3	1	0	0	0	0	1	53	7	0	0	0	0	0	13	34	0	0	0	0	0	0	0	0	0	0	0	0	0	0	0	0	0	0	0	0
1431109	40	0	1	1	1	OtherUnknow	1	0	1	1	0	8		2	1	1	0	1	1	1	77	17			1	1	1	2	3	0	0	0	0	0	0	0	0	0	0	0	0	0	0	0	0	0	0	0	0
1431111	34	0	0	11	3	LowerGI	1	1	1	1	0	8		0	1	0	0	1	1	1	29	11			1	1	1	35	46	0	0	0	0	0	0	0	0	0	0	0	0	0	0	0	0	0	0	0	0
1431197	76	0	1	11	3	LowerGI	2	0	1	1	0	8	0	3	1	1	0	1	1	1	62	17	0	0	0	1	1	13	24	0	0	0	0	0	0	0	0	0	0	0	0	0	0	0	0	0	0	0	0
1431385	71	1	1	1	1	HeadNeck	0	0	1	1	0	8		1	1	0	0	0	0	1	45	4	0	0	1	1	1	29	30	2	0	0	0	0	0	0	0	0	1	1	0	0	0	0	0	0	0	0	0
1431439	31	0	1	3	1	Urolog	1	0	0	1	0	8		0	1	0	0	0	0	0	40	6			0	0	0	40	74	0	0	0	0	0	0	0	0	0	0	0	0	0	0	0	0	0	0	0	0
1431468	71	1	0	6	1	LowerGI	3	0	1	1	0	8		1	1	1	0	0	1	0	48	5	0	0	1	1	1	4	17	2	0	0	0	0	0	0	0	0	0	0	0	0	0	0	0	0	1	1	0
1431469	34	1	0	4	1	Hematol	3	3	1	0	1	3		0	1	0	0	0	0	0	28	2	0	1	0	0	1	9	15	1	0	0	0	0	0	0	0	0	0	0	0	0	0	0	0	0	0	0	0
1431599	36	1	1	16	1	Hematol	1	3	1	0	1	1		0	1	1	0	1	1	1	68	17	0	0	0	1	1	2	18	1	1	0	0	1	0	0	1	0	0	0	0	0	0	0	0	0	0	0	0
1431780	33	0	0	12	1	Brain	0	0	0	1	0	8		0	1	0	0	0	0	1	24	3	0	0	0	1	1	18	30	0	0	0	0	0	0	0	0	0	0	0	0	0	0	0	0	0	0	0	0
1431951	65	1	1	0	1	Hematol	2	3	1	0	1	3		0	1	1	1	0	0	1	58	5	0	1	0	1	1	3	3	1	0	0	0	0	0	0	0	0	0	0	0	0	1	0	0	0	0	0	0
1431980	68	0	1	9	3	LowerGI	1	0	0	1	0	8		1	1	0	0	1	0	1	39	4	0	0	0	0	0	7	25	0	0	0	0	0	0	0	0	0	0	0	0	0	0	0	0	0	0	0	0
1431993	63	0	0	7	3	Urolog	1	0	2	1	0	8		1	1	1	0	0	1	1	50	8	0	0	0	0	1	7	50	0	0	0	0	0	0	0	0	0	0	0	0	0	0	0	0	0	0	0	0
1432260	22	1	1	14	1	Hematol	0	3	1	0	1	1		0	1	0	0	0	0	1	51	8	0	0	0	0	0	29	49	1	1	0	0	1	0	0	1	0	0	0	0	0	0	0	0	0	0	0	0
1432270	21	0	0	5	1	Hematol	2	3	2	0	1	1		0	1	0	0	0	0	1	66	8	0	0	1	1	1	7	12	0	0	0	0	0	0	0	0	0	0	0	0	0	0	0	0	0	0	0	0
1432475	58	1	1	1	1	Lung	2	0	1	1	0	8		1	1	0	1	1	0	1	55	12	0	0	1	1	1	3	4	1	1	0	1	1	0	0	1	0	0	0	0	0	0	0	0	0	0	0	0
1432662	50	0	0	2	3	OtherUnknow	1	0	0	1	0	8		1	1	1	0	1	0	1	46	9			0	0	0	14	23	0	0	0	0	0	0	0	0	0	0	0	0	0	0	0	0	0	0	0	0
1432720	78	0	0	5	1	HeadNeck	1	0	0	1	0	8		1	1	1	0	1	1	1	61	11	0	0	0	0	0	22	46	0	0	0	0	0	0	0	0	0	0	0	0	0	0	0	0	0	0	0	0
1432845	58	0	1	4	3	UpperGI	1	0	1	1	0	8		0	1	0	0	0	0	1	25	3	0	0	1	1	1	37	43	0	0	0	0	0	0	0	0	0	0	0	0	0	0	0	0	0	0	0	0
1432937	67	0	0	8	3	UpperGI	1	0	1	1	0	8		0	1	0	0	1	0	1	52	11	0	0	0	0	0	27	81	0	0	0	0	0	0	0	0	0	0	0	0	0	0	0	0	0	0	0	0
1432948	62	0	0	23	1	LowerGI	1	0	1	1	0	8		2	0	0	1	0	0	1	35	2	0	0	0	0	0	4	34	0	0	0	0	0	0	0	0	0	0	0	0	0	0	0	0	0	0	0	0
1433085	57	0	1	3	3	UpperGI	0	0	0	1	0	8		1	1	0	0	1	0	1	27	5			0	0	0	17	35	0	0	0	0	0	0	0	0	0	0	0	0	0	0	0	0	0	0	0	0
1433316	41	1	0	2	1	Brain	2	0	2	1	0	8	0	1	1	0	0	1	0	0	34	11	0	0	1	0	1	21	35	1	0	0	0	0	0	0	0	0	0	0	0	1	0	0	0	0	0	0	0
1433783	45	0	1	5	3	Hematol	3	3	1	0	1	3		0	1	1	0	1	0	1	66	9	0	0	1	1	1	2	7	0	0	0	0	0	0	0	0	0	0	0	0	0	0	0	0	0	0	0	0
1434190	19	0	1	2	1	OtherUnknow	4	1	1	1	0	8		2	1	0	0	1	0	1	45	8			0	0	1	15	60	0	0	0	0	0	0	0	0	0	0	0	0	0	0	0	0	0	0	0	0
1434311	71	0	1	6	1	LowerGI	0	0	1	1	0	8		1	0	0	0	0	0	0	31	7	0	0	0	0	0	7	17	0	0	0	0	0	0	0	0	0	0	0	0	0	0	0	0	0	0	0	0
1434461	64	0	1	12	1	Urolog	1	0	0	1	0	8		2	1	1	0	1	1	1	49	12			0	0	0	24	83	0	0	0	0	0	0	0	0	0	0	0	0	0	0	0	0	0	0	0	0
1434627	52	0	0	2	3	OtherUnknow	1	0	1	1	0	8		1	1	0	0	1	0	0	28	7			0	0	0	4	15	0	0	0	0	0	0	0	0	0	0	0	0	0	0	0	0	0	0	0	0
1434766	77	1	1	6	1	Hematol	3	3	1	0	1	3		2	1	1	0	1	1	1	68	15	0	0	1	1	1	15	21	1	0	0	0	0	0	0	0	0	0	0	0	0	0	0	0	1	0	0	0
1435263	62	0	1	0	1	UpperGI	3	0	1	1	0	8		0	1	1	0	1	0	1	57	11			1	1	1	2	2	0	0	0	0	0	0	0	0	0	0	0	0	0	0	0	0	0	0	0	0
1435353	30	0	0	1	1	Hematol	0	3	0	0	1	3		0	1	1	0	1	1	1	38	9	0	0	1	1	1	45	46	0	0	0	0	0	0	0	0	0	0	0	0	0	0	0	0	0	0	0	0
1435483	62	0	1	1	1	Lung	2	0	0	1	0	8		1	0	0	1	0	0	1	33	2	0	0	0	0	0	6	14	0	0	0	0	0	0	0	0	0	0	0	0	0	0	0	0	0	0	0	0
1435559	76	1	0	2	1	HeadNeck	1	0	1	1	0	8		1	1	0	0	0	0	1	43	5	0	0	1	1	1	11	11	1	0	0	0	0	0	0	0	0	0	1	0	0	0	0	0	0	0	0	0
1435686	64	0	1	0	1	OtherUnknow	0	1	1	1	0	8		0	1	0	0	1	1	0	46	8			1	1	1	71	71	0	0	0	0	0	0	0	0	0	0	0	0	0	0	0	0	0	0	0	0
1435767	83	0	0	25	1	UpperGI	3	0	1	1	0	8		2	0	0	0	0	0	0	34	2			0	0	1	15	62	0	0	0	0	0	0	0	0	0	0	0	0	0	0	0	0	0	0	0	0
1436473	65	0	0	3	1	OtherUnknow	3	1	1	1	0	8		2	1	0	0	1	0	1	47	3	0	0	1	1	1	13	16	0	0	0	0	0	0	0	0	0	0	0	0	0	0	0	0	0	0	0	0
1438420	62	0	0	7	1	OtherUnknow	2	0	2	1	0	8	0	3	1	1	0	0	0	1	65	13	0	0	1	0	1	2	11	0	0	0	0	0	0	0	0	0	0	0	0	0	0	0	0	0	0	0	0
1444422	67	1	1	80	1	Hematol	1	2	1	0	1	0	0	2	1	0	0	0	0	1	69	13	0	0	1	1	1	4	84	1	1	0	1	1	0	0	1	0	0	0	0	0	0	0	0	0	0	0	0
1448078	66	0	1	0	1	LowerGI	2	0	1	1	0	8	0	3	1	0	0	0	0	1	48	9	0	0	0	0	0	34	68	0	0	0	0	0	0	0	0	0	0	0	0	0	0	0	0	0	0	0	0
1464591	71	0	1	20	2	LowerGI	1	0	1	1	0	8	0	2	0	0	0	0	0	0	25	5	0	0	0	0	0	2	28	0	0	0	0	0	0	0	0	0	0	0	0	0	0	0	0	0	0	0	0
1470323	57	0	0	38	2	LowerGI	2	0	1	1	0	8	0	0	1	0	0	1	0	1	35	9	0	0	0	0	0	14	75	0	0	0	0	0	0	0	0	0	0	0	0	0	0	0	0	0	0	0	0
1488586	66	0	0	3	2	OtherUnknow	1	0	1	1	0	8	0	0	1	1	0	1	0	0	34	12	0	0	0	1	1	3	6	0	0	0	0	0	0	0	0	0	0	0	0	0	0	0	0	0	0	0	0
1494471	57	0	1	36	1	LiverBilliary	2	0	1	1	0	8	0	1	0	1	0	1	0	1	76	20	0	0	1	1	1	11	47	0	0	0	0	0	0	0	0	0	0	0	0	0	0	0	0	0	0	0	0
1498130	60	0	0	13	2	UpperGI	1	0	1	1	0	8	0	3	1	0	0	1	0	0	43	12	0	0	0	1	1	15	28	0	0	0	0	0	0	0	0	0	0	0	0	0	0	0	0	0	0	0	0
1501762	70	0	0	16	2	HeadNeck	0	0	0	1	0	8		1	0	0	0	0	0	0	21	1	0	0	0	0	0	4	63	0	0	0	0	0	0	0	0	0	0	0	0	0	0	0	0	0	0	0	0
1581245	76	0	0	5	2	Gynecol	1	1	2	1	0	8	0	1	0	0	0	0	0	0	34	8	0	0	0	0	0	2	11	0	0	0	0	0	0	0	0	0	0	0	0	0	0	0	0	0	0	0	0
1597073	78	0	1	14	2	LowerGI	2	0	1	1	0	8	0	1	0	0	0	0	0	0	22	8	0	0	0	0	0	1	20	0	0	0	0	0	0	0	0	0	0	0	0	0	0	0	0	0	0	0	0
1598692	83	0	1	17	3	LowerGI	1	1	1	1	0	8	0	3	1	1	1	0	0	1	59	10	0	0	0	1	1	60	77	0	0	0	0	0	0	0	0	0	0	0	0	0	0	0	0	0	0	0	0
1618567	88	0	1	5	2	UpperGI	2	0	1	1	0	8	0	3	0	0	0	0	0	0	29	9	0	0	0	0	1	1	14	0	0	0	0	0	0	0	0	0	0	0	0	0	0	0	0	0	0	0	0
1618626	76	1	0	7	2	Breast	1	1	2	1	0	8	0	3	1	0	0	0	0	0	51	8	0	0	0	0	0	2	14	1	0	0	0	0	0	0	0	0	0	1	0	0	0	0	0	0	0	0	0
1639053	32	1	0	2	3	Lung	1	0	1	1	0	8	0	0	0	0	0	0	0	0	8	7	0	0	0	0	0	3	12	1	0	0	0	0	0	0	0	0	0	1	0	0	0	0	0	0	0	0	0
1650696	64	0	0	0	2	LowerGI	1	0	1	1	0	8	0	2	0	0	0	0	0	0	25	6	0	0	0	0	0	2	20	0	0	0	0	0	0	0	0	0	0	0	0	0	0	0	0	0	0	0	0
1655971	81	0	0	17	1	OtherUnknow	3	0	1	1	0	8	0	3	0	1	1	1	0	1	67	8	0	0	1	1	1	2	19	0	0	0	0	0	0	0	0	0	0	0	0	0	0	0	0	0	0	0	0
1656814	72	0	0	16	2	LowerGI	1	0	2	1	0	8	0	1	0	0	0	1	0	0	35	11	0	0	0	0	0	2	23	0	0	0	0	0	0	0	0	0	0	0	0	0	0	0	0	0	0	0	0
1664734	62	0	1	16	1	OtherUnknow	2	1	1	1	0	8	0	0	0	0	1	0	0	1	50	7	0	0	1	1	1	4	20	0	0	0	0	0	0	0	0	0	0	0	0	0	0	0	0	0	0	0	0
1668858	76	0	1	18	2	UpperGI	2	0	1	1	0	8	0	1	0	0	0	0	0	0	32	8	0	0	0	0	0	12	44	0	0	0	0	0	0	0	0	0	0	0	0	0	0	0	0	0	0	0	0
1672580	56	1	0	0	1	Brain	1	0	1	1	0	8	0	0	1	0	0	0	0	0	44	10	0	0	0	0	0	14	23	1	0	0	0	0	0	0	0	0	0	0	0	1	0	0	0	0	0	0	0
1679118	25	1	0	0	1	Hematol	1	3	1	0	1	1	0	1	1	1	0	1	1	1	77	19	0	0	0	1	1	11	11	1	1	0	1	1	0	0	1	0	0	0	0	0	0	0	0	0	0	0	0
1683142	60	0	1	4	2	OtherUnknow	1	1	1	1	0	8	0	3	0	0	0	0	0	0	27	10	0	0	0	0	1	3	17	0	0	0	0	0	0	0	0	0	0	0	0	0	0	0	0	0	0	0	0
1692418	77	0	0	2	1	LowerGI	1	0	1	1	0	8	0	3	0	0	0	0	0	0	22	4	0	0	0	0	0	6	18	0	0	0	0	0	0	0	0	0	0	0	0	0	0	0	0	0	0	0	0
1692701	25	0	0	0	2	Urolog	1	0	1	1	0	8	0	0	0	0	0	0	0	0	4	6	0	0	0	0	0	2	3	0	0	0	0	0	0	0	0	0	0	0	0	0	0	0	0	0	0	0	0
1694737	68	0	1	8	2	LiverBilliary	1	0	1	1	0	8	0	1	0	0	0	0	0	0	26	9	0	0	0	0	0	11	26	0	0	0	0	0	0	0	0	0	0	0	0	0	0	0	0	0	0	0	0
1720779	56	0	0	8	1	LiverBilliary	2	0	1	1	0	8	0	3	1	0	0	0	1	1	54	15	0	0	0	1	1	5	13	0	0	0	0	0	0	0	0	0	0	0	0	0	0	0	0	0	0	0	0
1728680	98	0	0	1	2	UpperGI	2	0	1	1	0	8	0	1	0	0	0	0	0	0	28	10	0	0	0	0	0	13	18	0	0	0	0	0	0	0	0	0	0	0	0	0	0	0	0	0	0	0	0
1738220	45	0	0	0	2	Lung	1	0	1	1	0	8	0	0	0	0	1	0	0	0	19	6	0	0	0	0	0	5	9	0	0	0	0	0	0	0	0	0	0	0	0	0	0	0	0	0	0	0	0
1747480	78	0	0	0	1	Gynecol	2	1	1	1	0	8	0	1	0	0	1	0	0	1	52	5	0	0	1	1	1	8	8	0	0	0	0	0	0	0	0	0	0	0	0	0	0	0	0	0	0	0	0
1762420	48	0	1	6	2	UpperGI	1	0	1	1	0	8	0	0	0	0	0	0	0	0	18	8	0	0	0	0	0	3	20	0	0	0	0	0	0	0	0	0	0	0	0	0	0	0	0	0	0	0	0
1769342	90	0	0	0	1	Breast	1	0	1	1	0	8	0	0	0	0	0	0	0	0	36	5	0	0	0	0	0	2	3	0	0	0	0	0	0	0	0	0	0	0	0	0	0	0	0	0	0	0	0
1770813	38	0	1	2	2	Urolog	1	0	0	1	0	8	0	1	0	0	0	0	0	0	8	7	0	0	0	0	0	3	21	0	0	0	0	0	0	0	0	0	0	0	0	0	0	0	0	0	0	0	0
1771926	52	0	1	1	3	LowerGI	1	1	1	1	0	8	0	0	0	0	0	0	0	0	31	4	0	0	0	0	0	2	7	0	0	0	0	0	0	0	0	0	0	0	0	0	0	0	0	0	0	0	0
1773944	81	0	1	1	2	LowerGI	1	0	0	1	0	8	0	2	0	0	0	0	0	0	24	6	0	0	0	0	0	2	7	0	0	0	0	0	0	0	0	0	0	0	0	0	0	0	0	0	0	0	0
1777712	60	1	1	0	1	Hematol	3	3	1	0	1	1	1	3	1	0	0	1	0	1	43	12	0	0	0	1	1	2	2	1	0	0	0	0	0	0	0	0	0	0	0	0	0	0	0	0	0	0	0
1798796	66	0	0	2	2	Gynecol	1	0	0	1	0	8	0	0	0	0	0	0	0	0	18	5	0	0	0	0	0	1	6	0	0	0	0	0	0	0	0	0	0	0	0	0	0	0	0	0	0	0	0
1801959	63	0	0	0	1	Breast	3	1	2	1	0	8		0	1	0	0	0	0	1	48	5	0	0	0	1	1	10	10	0	0	0	0	0	0	0	0	0	0	0	0	0	0	0	0	0	0	0	0
1804408	49	0	0	4	3	OtherUnknow	3	0	0	1	0	8	0	3	0	0	0	0	0	0	15	12	0	0	0	0	1	3	17	0	0	0	0	0	0	0	0	0	0	0	0	0	0	0	0	0	0	0	0
1829367	52	0	1	15	2	HeadNeck	1	0	1	1	0	8	0	0	0	0	0	0	0	0	7	4	0	0	0	0	0	1	28	0	0	0	0	0	0	0	0	0	0	0	0	0	0	0	0	0	0	0	0
1829973	64	0	0	14	2	LiverBilliary	1	0	1	1	0	8	0	2	0	0	0	0	0	0	26	11	0	0	0	0	0	2	18	0	0	0	0	0	0	0	0	0	0	0	0	0	0	0	0	0	0	0	0
2002205	76	0	0	0	1	OtherUnknow	3	1	2	1	0	8	0	3	0	0	0	0	0	1	35	5	0	0	1	0	1	4	17	0	0	0	0	0	0	0	0	0	0	0	0	0	0	0	0	0	0	0	0
2017113	46	0	0	0	1	OtherUnknow	1	1	2	1	0	8	0	0	0	0	0	1	0	0	31	7	0	0	0	0	0	9	11	0	0	0	0	0	0	0	0	0	0	0	0	0	0	0	0	0	0	0	0
2025057	71	0	0	2	1	LowerGI	3	0	0	1	0	8	0	1	1	0	0	1	0	1	47	11	0	0	0	0	1	25	103	0	0	0	0	0	0	0	0	0	0	0	0	0	0	0	0	0	0	0	0
2034771	50	0	0	0	1	Breast	3	1	1	1	0	8	0	3	0	0	0	1	0	0	22	9	0	0	0	1	1	9	9	0	0	0	0	0	0	0	0	0	0	0	0	0	0	0	0	0	0	0	0
2046794	68	0	0	3	1	Breast	2	0	1	1	0	8		3	1	0	0	1	0	1	48	6	0	0	0	1	1	10	13	0	0	0	0	0	0	0	0	0	0	0	0	0	0	0	0	0	0	0	0
2057723	52	0	0	3	2	LowerGI	2	0	2	1	0	8	0	0	0	0	0	0	0	0	18	7	0		0	0	0	3	22	0	0	0	0	0	0	0	0	0	0	0	0	0	0	0	0	0	0	0	0
2058788	54	1	0	20	3	Urolog	3	0	2	1	0	8	0	3	1	0	0	1	0	1	42	10	0	0	0	0	0	5	40	2	0	0	0	0	0	1	0	1	0	0	0	0	0	0	0	0	1	1	0
2064659	64	1	0	2	1	Gynecol	0	1	2	1	0	8		1	0	0	0	0	0	0	32	4	0	0	0	0	0	10	24	1	0	0	0	0	0	0	0	0	1	0	0	0	0	0	0	0	0	0	0
2066888	51	0	1	6	1	LowerGI	4	0	0	1	0	8		3	1	1	0	1	1	1	48	16	0	0	1	1	1	5	11	0	0	0	0	0	0	0	0	0	0	0	0	0	0	0	0	0	0	0	0
2070296	64	0	0	6	1	Gynecol	3	0	0	1	0	8		1	0	0	0	0	0	1	26	5	0	0	0	0	0	6	42	0	0	0	0	0	0	0	0	0	0	0	0	0	0	0	0	0	0	0	0
2070607	73	0	0	14	1	LowerGI	2	0	0	1	0	8		2	1	1	0	1	0	1	66	9	0	0	1	1	1	3	16	0	0	0	0	0	0	0	0	0	0	0	0	0	0	0	0	0	0	0	0
2070994	46	0	0	8	2	Gynecol	1	1	2	1	0	8		0	0	0	0	0	0	0	25	4	0	0	0	0	0	6	17	0	0	0	0	0	0	0	0	0	0	0	0	0	0	0	0	0	0	0	0
2071511	50	0	0	2	3	LowerGI	1	1	0	1	0	8		1	1	0	0	1	0	1	55	9	0	0	0	0	0	13	21	0	0	0	0	0	0	0	0	0	0	0	0	0	0	0	0	0	0	0	0
2073381	60	0	1	1	3	UpperGI	0	0	0	1	0	8		0	1	0	0	1	0	1	47	7	0	0	0	0	0	39	66	0	0	0	0	0	0	0	0	0	0	0	0	0	0	0	0	0	0	0	0
2076458	65	0	1	6	3	OtherUnknow	1	1	2	1	0	8		1	0	0	0	0	0	1	42	2	0	0	0	0	0	2	17	0	0	0	0	0	0	0	0	0	0	0	0	0	0	0	0	0	0	0	0
2077691	79	0	0	4	2	OtherUnknow	1	0	1	1	0	8	0	3	0	0	0	0	0	0	20	4	0	0	0	0	0	3	12	0	0	0	0	0	0	0	0	0	0	0	0	0	0	0	0	0	0	0	0
2078204	47	1	0	41	1	Hematol	2	3	1	0	1	1		1	1	0	1	0	0	0	29	5	0	0	0	0	0	4	47	1	0	0	0	0	0	0	1	0	0	0	0	0	0	0	0	0	0	0	0
2078213	66	0	1	25	1	Brain	1	0	0	1	0	8		0	0	0	0	0	0	1	37	8	0	0	0	0	1	20	74	0	0	0	0	0	0	0	0	0	0	0	0	0	0	0	0	0	0	0	0
2078605	56	0	0	1	1	LowerGI	2	0	0	1	0	8		0	1	0	0	0	0	1	51	12	0	0	0	0	0	15	56	0	0	0	0	0	0	0	0	0	0	0	0	0	0	0	0	0	0	0	0
2078790	63	0	1	1	2	LowerGI	1	1	0	1	0	8		0	1	0	0	1	0	0	45	8	0	0	0	0	0	7	18	0	0	0	0	0	0	0	0	0	0	0	0	0	0	0	0	0	0	0	0
2079482	72	0	1	3	1	Hematol	2	2	0	0	1	4		3	1	0	0	0	0	1	58	4	0	0	0	0	0	23	34	0	0	0	0	0	0	0	0	0	0	0	0	0	0	0	0	0	0	0	0
2080340	60	0	0	5	3	Breast	1	1	2	1	0	8		3	1	0	0	0	0	1	40	2	0	0	0	0	0	3	23	0	0	0	0	0	0	0	0	0	0	0	0	0	0	0	0	0	0	0	0
2082362	42	1	0	0	1	OtherUnknow	1	1	1	1	0	8		1	1	1	0	1	0	0	52	9			1	1	1	12	12	1	0	0	0	0	0	0	0	0	0	1	0	0	0	0	0	0	0	0	0
2082460	38	0	0	9	3	LiverBilliary	0	0	0	1	0	8		1	0	0	0	0	0	1	12	2	0	0	0	0	0	9	29	0	0	0	0	0	0	0	0	0	0	0	0	0	0	0	0	0	0	0	0
2083236	75	0	0	7	1	Lung	3	1	0	1	0	8		1	1	0	0	0	0	1	54	8	0	0	1	1	1	26	33	0	0	0	0	0	0	0	0	0	0	0	0	0	0	0	0	0	0	0	0
2084811	69	1	0	10	1	OtherUnknow	3	1	2	1	0	8	0	3	0	0	0	0	0	1	54	10	0	0	0	0	0	7	24	1	1	0	0	1	0	0	1	0	0	0	0	0	0	0	0	0	0	0	0
2085412	61	0	0	12	3	Gynecol	1	0	0	1	0	8		1	1	0	0	0	0	1	46	4	0	0	1	1	1	66	78	0	0	0	0	0	0	0	0	0	0	0	0	0	0	0	0	0	0	0	0
2088712	65	0	0	0	1	Hematol	1	3	0	0	1	3		1	1	1	0	1	0	1	60	7	0	0	0	1	1	35	35	0	0	0	0	0	0	0	0	0	0	0	0	0	0	0	0	0	0	0	0
2089978	60	0	0	2	1	Gynecol	1	0	1	1	0	8		1	0	1	0	0	1	0	47	6	0	0	0	0	0	4	16	0	0	0	0	0	0	0	0	0	0	0	0	0	0	0	0	0	0	0	0
2091172	30	0	0	2	2	LowerGI	1	0	2	1	0	8	0	1	0	0	0	0	0	0	8	8	0	0	0	0	0	2	34	0	0	0	0	0	0	0	0	0	0	0	0	0	0	0	0	0	0	0	0
2155759	65	1	0	6	1	Breast	1	1	2	1	0	8	0	1	1	1	0	1	0	0	68	15	0	0	0	1	1	2	8	1	0	0	0	0	0	0	0	0	1	0	0	0	0	0	0	0	0	0	0
2229668	71	0	0	5	2	Breast	2	1	0	1	0	8	0	1	0	0	0	0	0	1	28	5	0	0	0	0	0	2	11	0	0	0	0	0	0	0	0	0	0	0	0	0	0	0	0	0	0	0	0
2231030	59	0	0	1	2	LowerGI	1	0	1	1	0	8	0	3	0	0	0	0	0	0	17	5	0	0	0	0	0	3	6	0	0	0	0	0	0	0	0	0	0	0	0	0	0	0	0	0	0	0	0
2246847	49	0	1	0	2	UpperGI	1	0	1	1	0	8	0	3	0	0	0	0	0	0	14	7	0	0	0	0	0	2	10	0	0	0	0	0	0	0	0	0	0	0	0	0	0	0	0	0	0	0	0
2253280	84	0	1	0	2	Urolog	1	0	1	1	0	8	0	2	0	0	0	0	0	0	18	6	0	0	0	0	0	8	10	0	0	0	0	0	0	0	0	0	0	0	0	0	0	0	0	0	0	0	0
2258716	74	1	0	15	1	OtherUnknow	3	0	1	1	0	8	0	2	0	0	0	0	0	0	33	6	0	0	0	0	0	3	48	1	0	0	0	0	0	0	0	0	0	0	0	0	0	0	0	0	0	0	0
2262185	68	1	1	0	1	Lung	1	1	2	1	0	8	0	3	0	0	1	0	0	1	50	12	0	0	0	0	0	5	26	1	0	0	0	0	0	0	0	0	0	0	0	0	0	0	1	0	0	0	0
2278510	56	0	1	0	2	Brain	1	0	1	1	0	8	0	3	0	0	0	0	0	0	9	4	0	0	0	0	0	2	4	0	0	0	0	0	0	0	0	0	0	0	0	0	0	0	0	0	0	0	0
2369525	60	0	1	13	1	Lung	2	1	2	1	0	8	0	3	0	0	0	0	0	1	43	11	0	0	0	0	0	1	19	0	0	0	0	0	0	0	0	0	0	0	0	0	0	0	0	0	0	0	0
2416044	71	1	0	112	1	Hematol	1	2	0	0	1	5	0	3	0	0	0	1	1	1	69	14	0	0	0	0	0	3	146	1	0	0	0	0	0	0	0	0	1	0	0	0	0	0	0	0	0	0	0
2435390	64	0	0	1	2	Brain	2	0	1	1	0	8	0	1	0	0	0	0	0	0	12	4	0	0	0	0	0	1	4	0	0	0	0	0	0	0	0	0	0	0	0	0	0	0	0	0	0	0	0
2579723	84	1	0	0	1	LowerGI	3	1	2	1	0	8	0	2	0	0	0	1	0	0	52	11	0	0	1	0	1	4	16	1	0	0	0	0	0	0	0	0	1	0	0	0	0	0	0	0	0	0	0
2753038	49	0	0	3	3	LowerGI	1	1	2	1	0	8	0	2	0	0	0	1	0	0	32	7	0	0	0	0	0	3	154	0	0	0	0	0	0	0	0	0	0	0	0	0	0	0	0	0	0	0	0
2772769	25	0	0	0	3	HeadNeck	2	0	2	1	0	8	0	1	1	0	0	0	0	0	26	8	0	0	0	0	0	4	29	0	0	0	0	0	0	0	0	0	0	0	0	0	0	0	0	0	0	0	0
2807292	78	0	0	1	2	LiverBilliary	1	0	1	1	0	8	0	3	0	0	0	1	0	1	34	7	0	0	0	0	0	2	7	0	0	0	0	0	0	0	0	0	0	0	0	0	0	0	0	0	0	0	0
2828291	77	1	0	0	1	LowerGI	2	0	1	1	0	8	0	2	1	1	0	1	0	1	80	17	0	0	0	1	1	1	1	1	0	0	0	0	0	0	0	0	0	0	0	0	0	0	0	0	1	1	0
2840300	86	0	0	0	2	UpperGI	2	0	1	1	0	8	0	1	0	0	0	0	0	0	21	11	0	0	0	1	1	3	3	0	0	0	0	0	0	0	0	0	0	0	0	0	0	0	0	0	0	0	0
2857482	71	1	0	1	3	LowerGI	2	1	1	1	0	8	0	1	0	0	0	0	0	0	49	8	0	0	0	0	0	2	7	1	0	0	0	0	0	0	0	0	0	0	0	0	0	0	0	0	1	1	0
2859966	66	0	0	1	3	LiverBilliary	1	0	1	1	0	8	0	3	0	0	0	0	0	0	51	11	0	0	0	0	0	2	9	0	0	0	0	0	0	0	0	0	0	0	0	0	0	0	0	0	0	0	0
2866965	77	0	1	0	2	Urolog	1	1	1	1	0	8	0	2	0	0	0	0	0	0	35	5	0	0	0	0	0	2	6	0	0	0	0	0	0	0	0	0	0	0	0	0	0	0	0	0	0	0	0
2872468	60	0	0	1	2	LowerGI	1	1	2	1	0	8	0	2	0	0	0	0	0	0	34	7	0	0	0	0	0	3	9	0	0	0	0	0	0	0	0	0	0	0	0	0	0	0	0	0	0	0	0
2872976	74	0	1	0	2	LowerGI	2	1	2	1	0	8	0	2	0	0	0	1	0	0	50	12	0	0	0	0	0	4	10	0	0	0	0	0	0	0	0	0	0	0	0	0	0	0	0	0	0	0	0
2876246	57	0	0	0	2	Breast	1	1	2	1	0	8	0	1	0	0	0	0	0	0	18	5	0	0	0	0	0	1	4	0	0	0	0	0	0	0	0	0	0	0	0	0	0	0	0	0	0	0	0
2877770	33	1	1	5	1	Hematol	1	3	1	0	1	1	0	0	0	0	0	0	0	1	32	5	0	0	0	0	0	3	17	2	1	0	1	1	1	0	1	0	0	0	0	0	0	0	0	0	0	0	0
2878043	49	0	1	0	2	Lung	1	0	1	1	0	8	0	3	0	0	0	0	0	0	10	6	0	0	0	0	0	2	8	0	0	0	0	0	0	0	0	0	0	0	0	0	0	0	0	0	0	0	0
2888724	82	1	0	11	1	Breast	2	1	2	1	0	8	0	3	0	0	0	0	0	1	46	8	0	0	0	0	0	5	22	2	0	0	0	0	0	0	0	0	0	1	0	1	0	0	0	0	0	0	0
2890010	60	0	1	0	2	Brain	2	0	1	1	0	8	0	0	0	0	0	0	0	0	33	7	0	0	0	0	0	2	5	0	0	0	0	0	0	0	0	0	0	0	0	0	0	0	0	0	0	0	0
2897610	72	0	1	0	2	Urolog	1	0	1	1	0	8	0	0	0	0	0	0	0	0	34	8	0	0	0	0	0	1	1	0	0	0	0	0	0	0	0	0	0	0	0	0	0	0	0	0	0	0	0
2906012	70	0	1	1	2	LiverBilliary	1	0	1	1	0	8	0	3	0	0	0	0	0	0	35	8	0	0	0	0	0	5	11	0	0	0	0	0	0	0	0	0	0	0	0	0	0	0	0	0	0	0	0
2925554	59	0	1	1	2	Lung	1	0	1	1	0	8	0	3	0	0	0	0	0	0	11	6	0	0	0	0	0	4	13	0	0	0	0	0	0	0	0	0	0	0	0	0	0	0	0	0	0	0	0
2935443	55	0	0	0	2	Urolog	1	1	1	1	0	8	0	2	0	0	0	0	0	0	25	6	0	0	0	0	0	2	6	0	0	0	0	0	0	0	0	0	0	0	0	0	0	0	0	0	0	0	0
2951535	29	0	0	9	3	Gynecol	1	0	2	1	0	8	0	0	0	0	0	0	0	0	34	8	0	0	0	0	0	8	22	0	0	0	0	0	0	0	0	0	0	0	0	0	0	0	0	0	0	0	0
2956219	78	0	0	1	1	LowerGI	2	1	2	1	0	8	0	1	0	0	0	0	0	0	40	7	0	0	0	0	0	2	9	0	0	0	0	0	0	0	0	0	0	0	0	0	0	0	0	0	0	0	0
2976948	58	0	1	4	3	LowerGI	1	1	1	1	0	8	0	2	0	0	0	0	0	0	33	6	0	0	0	0	0	3	15	0	0	0	0	0	0	0	0	0	0	0	0	0	0	0	0	0	0	0	0
2984834	63	1	0	0	1	LiverBilliary	1	0	1	1	0	8	0	2	0	0	0	0	0	0	18	6	0	0	0	0	0	2	11	1	0	0	0	0	0	0	0	0	1	0	0	0	0	0	0	0	0	0	0
2986204	75	0	1	0	2	LowerGI	2	1	1	1	0	8	0	2	0	0	0	0	0	0	29	4	0	0	0	0	0	6	10	0	0	0	0	0	0	0	0	0	0	0	0	0	0	0	0	0	0	0	0
2989138	49	0	0	1	3	LowerGI	1	0	1	1	0	8	0	1	0	0	0	0	0	0	22	7	0	0	0	0	0	2	7	0	0	0	0	0	0	0	0	0	0	0	0	0	0	0	0	0	0	0	0
2991861	73	0	0	0	2	Urolog	1	0	1	1	0	8	0	1	0	0	0	0	0	0	24	7	0	0	0	0	0	8	13	0	0	0	0	0	0	0	0	0	0	0	0	0	0	0	0	0	0	0	0
2998832	63	0	0	1	2	Lung	2	1	2	1	0	8	0	3	0	0	0	0	0	0	27	6	0	0	0	0	0	10	15	0	0	0	0	0	0	0	0	0	0	0	0	0	0	0	0	0	0	0	0
3001080	40	0	0	0	1	Breast	1	1	1	1	0	8	0	1	0	0	0	0	0	0	27	6	0	0	0	0	0	2	5	0	0	0	0	0	0	0	0	0	0	0	0	0	0	0	0	0	0	0	0
3005593	62	1	1	2	1	Hematol	1	2	2	0	1	0	1	1	0	0	0	0	0	0	34	5	0	0	0	0	0	2	12	1	0	0	0	0	0	0	0	0	0	0	0	0	0	0	0	0	0	0	0
3010165	59	0	1	0	2	Lung	1	0	1	1	0	8	0	3	0	0	0	0	0	0	11	6	0	0	0	0	0	3	8	0	0	0	0	0	0	0	0	0	0	0	0	0	0	0	0	0	0	0	0
3013822	59	0	0	1	2	LiverBilliary	1	0	2	1	0	8	0	0	1	1	1	1	0	0	72	23	0	0	0	1	1	3	4	0	0	0	0	0	0	0	0	0	0	0	0	0	0	0	0	0	0	0	0
3022188	72	0	0	7	1	Urolog	3	1	2	1	0	8	0	3	0	0	1	0	0	1	36	4	0	0	0	0	0	7	18	0	0	0	0	0	0	0	0	0	0	0	0	0	0	0	0	0	0	0	0
3028086	66	0	0	0	2	LowerGI	1	1	1	1	0	8	0	1	0	0	0	0	0	0	29	6	0	0	0	0	0	2	7	0	0	0	0	0	0	0	0	0	0	0	0	0	0	0	0	0	0	0	0
3044106	51	0	1	0	3	UpperGI	1	0	0	1	0	8	0	3	0	0	0	0	0	1	25	5	0	0	0	0	0	4	19	0	0	0	0	0	0	0	0	0	0	0	0	0	0	0	0	0	0	0	0
3046265	70	0	1	7	1	UpperGI	1	0	1	1	0	8	0	0	0	0	0	1	0	1	37	12	0	0	0	0	1	4	29	0	0	0	0	0	0	0	0	0	0	0	0	0	0	0	0	0	0	0	0
3076399	66	0	0	22	3	OtherUnknow	2	1	1	1	0	8	0	1	0	0	0	0	0	0	40	5	0	0	1	0	1	10	43	0	0	0	0	0	0	0	0	0	0	0	0	0	0	0	0	0	0	0	0
3078801	54	0	1	6	2	UpperGI	1	0	1	1	0	8	0	2	0	0	0	0	0	0	18	8	0	0	0	0	1	2	66	0	0	0	0	0	0	0	0	0	0	0	0	0	0	0	0	0	0	0	0
3081693	24	0	0	4	2	Softtissue	1	0	1	1	0	8	0	2	0	0	0	0	0	0	14	5	0	0	0	0	0	2	9	0	0	0	0	0	0	0	0	0	0	0	0	0	0	0	0	0	0	0	0
3087532	53	0	0	19	2	Gynecol	2	0	1	1	0	8	0	3	0	0	0	0	0	0	26	10	0	0	0	0	0	7	37	0	0	0	0	0	0	0	0	0	0	0	0	0	0	0	0	0	0	0	0
3096140	60	1	0	16	1	LowerGI	2	1	1	1	0	8	0	0	1	0	0	1	0	1	63	11	0	0	1	1	1	28	44	1	0	0	0	0	0	0	0	0	0	0	0	0	0	0	0	0	1	1	0
3098925	70	0	1	7	1	HeadNeck	1	0	2	1	0	8	0	2	1	0	0	1	0	1	42	14	0	0	0	0	0	3	16	0	0	0	0	0	0	0	0	0	0	0	0	0	0	0	0	0	0	0	0
3103302	43	0	1	30	1	Hematol	1	3	1	0	1	1	0	0	0	1	0	0	0	1	50	15	0	0	0	1	1	7	37	0	0	0	0	0	0	0	0	0	0	0	0	0	0	0	0	0	0	0	0
3106507	67	1	1	1	1	UpperGI	2	1	1	1	0	8	0	2	0	1	0	1	0	1	60	11	0	0	0	0	0	3	13	1	0	1	0	1	0	0	0	0	0	0	0	0	0	0	0	0	0	0	0
3107660	73	0	1	0	2	Urolog	1	0	1	1	0	8	0	3	0	0	0	0	0	0	33	5	0	0	0	0	0	3	21	0	0	0	0	0	0	0	0	0	0	0	0	0	0	0	0	0	0	0	0
3111227	38	0	0	2	2	UpperGI	1	0	1	1	0	8	0	0	0	0	0	0	0	0	8	5	0	0	0	0	0	2	19	0	0	0	0	0	0	0	0	0	0	0	0	0	0	0	0	0	0	0	0
3118870	72	0	0	22	1	UpperGI	1	0	1	1	0	8	0	3	0	0	0	0	0	0	28	6	0	0	0	0	0	6	43	0	0	0	0	0	0	0	0	0	0	0	0	0	0	0	0	0	0	0	0
3131036	58	0	1	3	3	LiverBilliary	2	0	1	1	0	8	0	2	1	1	0	1	0	0	57	17	0	0	0	1	1	2	5	0	0	0	0	0	0	0	0	0	0	0	0	0	0	0	0	0	0	0	0
3132487	18	1	0	4	1	Hematol	1	3	1	0	1	1	0	0	0	0	1	0	0	0	26	7	0	1	0	0	0	9	34	1	0	1	0	1	0	0	0	0	0	0	0	0	0	0	0	0	0	0	0
3133288	89	0	0	11	2	LowerGI	1	0	1	1	0	8	0	1	0	0	0	0	0	0	38	9	0	0	0	0	0	2	21	0	0	0	0	0	0	0	0	0	0	0	0	0	0	0	0	0	0	0	0
3135616	90	0	0	2	3	Urolog	1	0	1	1	0	8	0	3	0	0	0	0	0	0	26	7	0	0	0	0	1	1	20	0	0	0	0	0	0	0	0	0	0	0	0	0	0	0	0	0	0	0	0
3243149	53	0	0	9	2	Breast	2	1	2	1	0	8		1	1	0	0	0	0	0	40	1	0	0	0	0	1	33	43	0	0	0	0	0	0	0	0	0	0	0	0	0	0	0	0	0	0	0	0
3264206	79	0	0	0	1	Breast	3	0	0	1	0	8		2	1	0	0	1	0	0	47	6	0	0	0	0	1	75	86	0	0	0	0	0	0	0	0	0	0	0	0	0	0	0	0	0	0	0	0
3272360	68	0	0	1	3	UpperGI	1	0	0	1	0	8		1	1	0	0	1	0	1	45	8	0	0	1	1	1	62	63	0	0	0	0	0	0	0	0	0	0	0	0	0	0	0	0	0	0	0	0
3273852	78	0	0	0	3	Breast	1	0	0	1	0	8		0	1	1	0	1	0	1	60	12	0	0	0	1	1	3	3	0	0	0	0	0	0	0	0	0	0	0	0	0	0	0	0	0	0	0	0
3277941	69	1	0	3	3	LowerGI	1	1	2	1	0	8		3	1	0	0	0	0	1	40	2	0	0	0	0	1	3	17	1	0	0	0	0	0	0	0	0	0	0	0	0	0	0	0	0	1	1	0
3282591	83	0	0	3	1	Breast	2	0	0	1	0	8		3	1	0	1	0	0	0	40	2	0	0	0	1	1	8	11	0	0	0	0	0	0	0	0	0	0	0	0	0	0	0	0	0	0	0	0
3296262	63	1	0	13	1	Breast	3	0	1	1	0	8		2	1	0	0	0	0	1	48	3	0	1	0	0	0	48	69	2	0	0	0	0	0	0	0	0	1	0	0	0	0	0	1	0	0	0	0
3375843	72	1	0	44	1	LiverBilliary	1	0	2	1	0	8		1	1	1	0	0	0	0	38	6	0	0	0	0	0	30	99	1	0	0	0	0	0	0	0	0	1	0	0	0	0	0	0	0	0	0	0
3429964	65	0	0	8	2	Breast	4	1	0	1	0	8		2	1	0	0	0	0	0	38	3	0	0	0	0	0	4	31	0	0	0	0	0	0	0	0	0	0	0	0	0	0	0	0	0	0	0	0
3450223	66	0	0	19	1	Breast	1	1	1	1	0	8		1	1	0	0	1	0	0	41	4	0	0	0	0	1	5	41	0	0	0	0	0	0	0	0	0	0	0	0	0	0	0	0	0	0	0	0
3455363	53	0	0	1	3	Breast	1	1	0	1	0	8		0	1	0	0	1	0	1	38	7	0	0	0	0	0	9	30	0	0	0	0	0	0	0	0	0	0	0	0	0	0	0	0	0	0	0	0
3457516	64	0	0	0	1	Breast	1	0	0	1	0	8		2	1	0	0	1	0	1	39	8	0	0	0	0	0	14	18	0	0	0	0	0	0	0	0	0	0	0	0	0	0	0	0	0	0	0	0
3459801	78	1	0	3	1	Breast	2	1	0	1	0	8		1	1	1	0	1	0	0	56	8	0	0	0	0	1	59	67	1	0	0	0	0	0	0	0	0	1	0	0	0	0	0	0	0	0	0	0
3468484	83	0	0	0	1	Breast	1	1	1	1	0	8		1	1	0	0	1	0	1	61	6	0	0	0	0	0	2	3	0	0	0	0	0	0	0	0	0	0	0	0	0	0	0	0	0	0	0	0
3468553	55	1	0	0	1	Breast	1	0	0	1	0	8		0	1	0	0	0	0	1	41	4	0	0	0	0	0	32	36	1	0	0	0	0	0	0	0	0	1	0	0	0	0	0	0	0	0	0	0
3468655	72	0	0	1	1	Breast	1	0	0	1	0	8		1	0	0	0	0	0	0	23	2	0	0	0	0	0	3	14	0	0	0	0	0	0	0	0	0	0	0	0	0	0	0	0	0	0	0	0
3468910	45	1	0	3	1	Breast	1	1	2	1	0	8		0	1	0	0	1	0	1	49	6	0	0	1	1	1	7	11	1	0	0	0	0	0	0	0	0	0	1	0	0	0	0	0	0	0	0	0
3470017	61	1	0	0	1	Breast	3	1	2	1	0	8		0	1	0	0	1	0	1	62	8	0	0	1	1	1	9	9	1	0	0	0	0	0	0	0	0	1	0	0	0	0	0	0	0	0	0	0
3470589	62	1	0	7	1	Breast	3	0	2	1	0	8		1	1	1	0	1	1	1	58	11	0	0	1	1	1	5	10	1	0	0	0	0	0	0	0	0	0	1	0	0	0	0	0	0	0	0	0
3472592	60	1	0	14	1	Breast	3	0	1	1	0	8		3	0	0	0	0	0	0	28	8	0	0	0	0	0	22	55	1	0	0	0	0	0	0	0	0	1	0	0	0	0	0	0	0	0	0	0
3473716	90	1	0	4	3	LowerGI	4	0	2	1	0	8		1	1	0	0	1	0	1	45	2	0	0	0	0	1	9	18	1	0	0	0	0	0	0	0	0	0	0	0	0	0	0	0	0	1	1	0
3476101	75	0	0	12	3	LowerGI	2	1	0	1	0	8		3	1	0	0	0	0	1	54	2			0	1	1	6	30	0	0	0	0	0	0	0	0	0	0	0	0	0	0	0	0	0	0	0	0
3476390	73	0	0	1	3	Breast	1	0	2	1	0	8	0	1	0	0	0	0	0	1	38	7	0	0	0	0	0	5	21	0	0	0	0	0	0	0	0	0	0	0	0	0	0	0	0	0	0	0	0
3478434	53	0	0	1	3	Breast	3	1	2	1	0	8		1	0	0	0	0	0	0	45	2	0	0	0	0	0	3	16	0	0	0	0	0	0	0	0	0	0	0	0	0	0	0	0	0	0	0	0
3479996	52	0	1	9	1	Hematol	2	3	1	0	1	1		1	1	0	1	0	0	0	45	6	0	0	0	1	1	10	19	0	0	0	0	0	0	0	0	0	0	0	0	0	0	0	0	0	0	0	0
3480138	69	0	0	8	3	Breast	0	0	0	1	0	8		3	1	1	0	1	0	1	49	6	0	0	0	0	0	8	82	0	0	0	0	0	0	0	0	0	0	0	0	0	0	0	0	0	0	0	0
3480284	88	0	0	2	3	Breast	1	0	1	1	0	8		2	0	0	0	0	0	1	50	5	0	0	0	0	0	20	37	0	0	0	0	0	0	0	0	0	0	0	0	0	0	0	0	0	0	0	0
3483444	55	0	0	0	1	Breast	4	1	2	1	0	8		3	0	1	0	0	1	0	58	9	0	0	1	1	1	11	11	0	0	0	0	0	0	0	0	0	0	0	0	0	0	0	0	0	0	0	0
3484117	68	0	1	1	2	OtherUnknow	0	0	0	1	0	8		0	1	1	1	1	0	0	39	8	0	0	0	0	0	34	44	0	0	0	0	0	0	0	0	0	0	0	0	0	0	0	0	0	0	0	0
3484356	65	1	0	2	1	Breast	1	1	2	1	0	8		1	1	1	0	1	0	1	72	12	0	0	1	1	1	4	6	1	0	0	0	0	0	0	0	0	0	0	0	0	0	0	1	0	0	0	0
3485996	65	0	0	20	1	Breast	2	1	2	1	0	8		1	1	1	0	1	0	1	90	15	0	0	0	1	1	3	23	0	0	0	0	0	0	0	0	0	0	0	0	0	0	0	0	0	0	0	0
3486205	50	1	0	6	1	Breast	1	0	2	1	0	8		3	0	0	0	0	0	0	23	2	0	0	0	0	0	5	17	2	0	0	0	0	0	0	0	0	1	0	1	0	0	0	0	0	0	0	0
3487073	76	0	0	4	1	Breast	1	0	0	1	0	8		1	1	0	0	0	0	0	48	5			0	0	1	17	77	0	0	0	0	0	0	0	0	0	0	0	0	0	0	0	0	0	0	0	0
3487124	39	1	0	2	1	Breast	2	1	2	1	0	8		3	1	0	0	0	0	0	23	3			0	0	0	6	11	2	0	0	0	0	0	0	1	0	0	0	0	0	0	0	1	0	0	0	0
3487275	84	0	0	3	2	Urolog	2	0	0	1	0	8		1	0	1	0	0	0	0	40	4	0	0	0	1	1	5	8	0	0	0	0	0	0	0	0	0	0	0	0	0	0	0	0	0	0	0	0
3487563	65	1	0	0	1	Breast	0	0	0	1	0	8		0	1	0	0	1	0	0	47	7	0	0	0	0	1	27	46	1	0	0	0	0	0	0	0	0	1	0	0	0	0	0	0	0	0	0	0
3487594	50	0	0	13	3	Breast	0	0	0	1	0	8		0	0	0	0	0	0	1	22	1	0	0	0	0	0	2	37	0	0	0	0	0	0	0	0	0	0	0	0	0	0	0	0	0	0	0	0
3487689	42	0	0	8	1	Breast	1	1	2	1	0	8		0	1	0	0	1	0	1	44	9			1	1	1	3	11	0	0	0	0	0	0	0	0	0	0	0	0	0	0	0	0	0	0	0	0
3487769	41	1	0	6	1	Breast	2	1	2	1	0	8		3	0	0	0	1	0	0	44	6	0	0	0	0	0	5	41	1	0	0	0	0	0	0	1	0	0	0	0	0	0	0	0	0	0	0	0
3488025	49	0	0	0	1	Breast	1	1	2	1	0	8		0	1	1	0	1	0	1	71	13	0	0	1	1	1	2	2	0	0	0	0	0	0	0	0	0	0	0	0	0	0	0	0	0	0	0	0
3488522	54	0	0	0	3	Breast	4	1	1	1	0	8		2	1	0	1	0	0	0	36	3	0	0	1	1	1	11	11	0	0	0	0	0	0	0	0	0	0	0	0	0	0	0	0	0	0	0	0
3488771	77	0	0	8	1	Breast	3	0	0	1	0	8		1	1	0	0	1	0	1	53	5			0	0	0	4	25	0	0	0	0	0	0	0	0	0	0	0	0	0	0	0	0	0	0	0	0
3489501	50	0	0	0	1	Breast	2	1	1	1	0	8		1	1	0	0	0	0	0	89	13	0	0	1	1	1	1	1	0	0	0	0	0	0	0	0	0	0	0	0	0	0	0	0	0	0	0	0
3489638	63	1	0	2	1	Breast	4	1	2	1	0	8		1	1	1	0	1	1	1	58	11			0	0	0	26	47	1	0	0	0	0	0	0	0	0	0	0	0	0	0	1	0	0	0	0	0
3489837	58	0	0	0	1	Breast	3	1	2	1	0	8		3	1	1	0	1	1	1	72	14	0	0	1	1	1	21	21	0	0	0	0	0	0	0	0	0	0	0	0	0	0	0	0	0	0	0	0
3489931	66	0	0	1	3	Breast	3	1	0	1	0	8		2	1	1	0	1	0	0	62	8	0	0	0	0	0	28	45	0	0	0	0	0	0	0	0	0	0	0	0	0	0	0	0	0	0	0	0
3490288	63	1	0	0	1	Breast	2	0	0	1	0	8	0	3	1	0	0	0	1	0	68	15	0	0	0	0	0	4	8	1	0	0	0	0	0	0	0	0	1	0	0	0	0	0	0	0	0	0	0
3491275	67	0	0	11	1	Breast	3	1	2	1	0	8		0	1	0	0	0	0	1	56	3	0	0	0	0	1	11	33	0	0	0	0	0	0	0	0	0	0	0	0	0	0	0	0	0	0	0	0
3491848	48	0	0	4	3	Breast	0	1	1	1	0	8		1	0	0	0	0	0	0	41	4	0	0	0	0	0	6	17	0	0	0	0	0	0	0	0	0	0	0	0	0	0	0	0	0	0	0	0
3491879	59	0	0	0	3	Breast	2	1	0	1	0	8		1	1	0	0	1	0	1	47	8	0	0	0	0	1	33	55	0	0	0	0	0	0	0	0	0	0	0	0	0	0	0	0	0	0	0	0
3491923	49	0	0	10	1	Hematol	0	3	0	0	1	3		1	1	1	0	0	1	0	52	5	0	0	0	0	0	29	67	0	0	0	0	0	0	0	0	0	0	0	0	0	0	0	0	0	0	0	0
3491964	48	1	0	3	1	Breast	4	1	2	1	0	8		0	1	0	0	0	0	0	40	4	0	0	1	1	1	6	9	2	0	1	0	1	0	0	0	0	0	1	0	0	0	0	0	0	0	0	0
3492142	55	0	0	1	2	Breast	1	0	1	1	0	8		2	0	1	0	0	0	0	28	6	0	0	0	0	0	7	35	0	0	0	0	0	0	0	0	0	0	0	0	0	0	0	0	0	0	0	0
3492571	69	1	0	0	1	Breast	1	1	2	1	0	8		1	1	0	1	0	0	0	52	5	0	0	0	0	0	9	17	1	0	0	0	0	0	0	0	0	1	0	0	0	0	0	0	0	0	0	0
3493266	34	0	0	1	1	Breast	3	1	2	1	0	8		3	1	0	0	1	0	1	45	6	0	0	1	1	1	5	6	0	0	0	0	0	0	0	0	0	0	0	0	0	0	0	0	0	0	0	0
3493605	42	0	0	1	3	Breast	1	1	1	1	0	8		1	0	0	0	1	0	1	43	8	0	0	1	0	0	18	38	0	0	0	0	0	0	0	0	0	0	0	0	0	0	0	0	0	0	0	0
3493758	67	1	0	1	1	Breast	1	0	1	1	0	8		3	1	1	1	1	1	1	63	15	0	0	0	0	1	15	26	1	1	0	1	1	0	0	1	0	0	0	0	0	0	0	0	0	0	0	0
3494271	69	1	0	0	1	Breast	1	0	2	1	0	8		1	0	0	0	0	0	0	49	3	0	0	0	0	0	4	10	1	1	0	1	1	0	0	1	0	0	0	0	0	0	0	0	0	0	0	0
3494332	62	1	0	41	1	Breast	3	0	2	1	0	8		0	1	0	0	0	0	0	60	7	0	0	1	1	1	2	43	1	0	0	0	0	0	0	0	0	1	0	0	0	0	0	0	0	0	0	0
3494946	54	1	0	1	1	Breast	1	0	0	1	0	8		2	0	0	1	0	0	0	23	3	0	0	0	0	0	3	7	1	0	0	0	0	0	0	1	0	0	0	0	0	0	0	0	0	0	0	0
4004639	22	1	1	26	1	Hematol	1	2	2	0	1	4	1	0	1	1	1	0	0	1	49	11	0	0	0	1	1	27	53	2	1	0	0	1	1	0	1	0	0	0	0	0	0	0	0	0	0	0	0
4040988	51	0	0	7	1	Breast	1	1	2	1	0	8	0	0	0	0	0	0	0	1	48	8	0	0	1	1	1	6	13	0	0	0	0	0	0	0	0	0	0	0	0	0	0	0	0	0	0	0	0
4652533	85	0	1	7	2	UpperGI	1	1	1	1	0	8	0	1	0	0	0	0	0	0	39	8	0	0	0	0	0	7	25	0	0	0	0	0	0	0	0	0	0	0	0	0	0	0	0	0	0	0	0
5000368	29	1	1	25	1	Hematol	1	3	1	0	1	1		0	1	0	1	0	0	1	51	9	0	0	0	0	1	4	40	1	1	0	0	1	0	0	1	0	0	0	0	0	0	0	0	0	0	0	0
5000500	52	1	1	4	1	Hematol	3	3	1	0	1	3		0	1	1	0	1	1	1	61	11	0	1	0	1	1	15	19	1	0	0	0	0	0	0	0	0	0	0	0	0	1	0	0	0	0	0	0
5000723	53	1	0	18	1	Hematol	3	3	1	0	1	3		0	1	0	0	0	0	1	51	6	0	0	0	0	1	9	41	1	0	0	0	0	0	0	0	0	0	0	0	0	1	0	0	0	0	0	0
5001002	51	0	1	1	1	Brain	0	0	1	1	0	8		0	1	0	0	0	0	0	64	9			1	1	1	3	4	0	0	0	0	0	0	0	0	0	0	0	0	0	0	0	0	0	0	0	0
5001110	76	0	1	12	1	LowerGI	3	0	1	1	0	8		1	1	0	0	1	0	1	34	8			0	0	0	16	35	0	0	0	0	0	0	0	0	0	0	0	0	0	0	0	0	0	0	0	0
5001205	70	1	0	0	1	OtherUnknow	1	0	1	1	0	8		1	1	0	0	0	0	0	69	8			1	1	1	7	7	1	0	0	0	0	0	0	0	0	0	1	0	0	0	0	0	0	0	0	0
5001282	69	0	0	3	3	LiverBilliary	1	0	1	1	0	8		1	0	1	0	1	0	0	45	8	0	0	0	0	0	3	19	0	0	0	0	0	0	0	0	0	0	0	0	0	0	0	0	0	0	0	0
5001284	58	0	1	3	2	LowerGI	1	0	1	1	0	8	0	1	0	0	0	1	0	0	12	11	0	0	0	0	0	15	37	0	0	0	0	0	0	0	0	0	0	0	0	0	0	0	0	0	0	0	0
5001402	55	0	1	0	1	HeadNeck	4	0	0	1	0	8		1	1	0	0	1	1	1	48	13	0	0	0	1	1	7	7	0	0	0	0	0	0	0	0	0	0	0	0	0	0	0	0	0	0	0	0
5001628	76	1	1	1	3	LowerGI	3	1	1	1	0	8		3	1	0	0	1	0	1	76	8			1	1	1	14	15	1	0	0	0	0	0	0	0	0	0	0	0	0	0	0	0	0	1	1	0
5002143	66	1	1	17	1	Lung	1	0	1	1	0	8		1	1	0	1	0	0	1	58	7	0	0	0	0	0	158	175	1	0	0	0	0	0	0	0	0	1	0	0	0	0	0	0	0	0	0	0
5002234	17	1	1	15	1	Hematol	0	3	2	0	1	3		0	1	0	0	0	0	1	49	9	0	1	1	0	0	7	20	1	1	0	0	1	0	0	1	0	0	0	0	0	0	0	0	0	0	0	0
5002303	45	0	1	10	1	Brain	2	0	1	1	0	8		1	1	0	0	1	0	1	66	13			1	1	1	36	45	0	0	0	0	0	0	0	0	0	0	0	0	0	0	0	0	0	0	0	0
5002715	40	1	0	1	3	LowerGI	3	0	1	1	0	8		0	1	1	0	0	0	1	52	8			0	0	0	9	17	1	0	0	0	0	0	0	0	0	0	0	0	0	0	0	0	0	1	1	0
5002813	74	0	0	11	1	Breast	3	1	1	1	0	8		0	1	0	0	1	0	0	51	5			1	1	1	7	18	0	0	0	0	0	0	0	0	0	0	0	0	0	0	0	0	0	0	0	0
5003478	73	0	1	1	2	Brain	0	0	0	1	0	8		0	0	0	0	0	0	0	25	3			0	0	0	21	44	0	0	0	0	0	0	0	0	0	0	0	0	0	0	0	0	0	0	0	0
5003584	19	1	0	25	1	Hematol	1	3	1	0	1	1		0	1	0	1	0	0	1	47	8	0	1	1	1	1	30	55	2	1	0	0	1	0	0	1	0	0	1	0	0	0	0	0	0	0	0	0
5003611	64	0	1	1	2	Urolog	1	0	1	1	0	8	0	1	0	0	0	0	0	0	28	7	0	0	0	0	0	3	120	0	0	0	0	0	0	0	0	0	0	0	0	0	0	0	0	0	0	0	0
5003721	82	0	0	1	3	Hematol	1	2	1	0	1	1		0	1	0	0	0	0	0	82	10			1	1	1	15	16	0	0	0	0	0	0	0	0	0	0	0	0	0	0	0	0	0	0	0	0
5003723	72	0	1	11	3	LowerGI	1	1	1	1	0	8		3	0	0	0	0	0	0	34	3			0	1	1	3	14	0	0	0	0	0	0	0	0	0	0	0	0	0	0	0	0	0	0	0	0
5003900	65	0	1	4	1	LowerGI	1	0	0	1	0	8		0	1	1	0	1	1	1	41	12			0	0	0	8	31	0	0	0	0	0	0	0	0	0	0	0	0	0	0	0	0	0	0	0	0
5004008	77	0	1	7	1	Hematol	2	3	1	0	1	3		1	1	1	0	1	1	1	69	11			0	1	1	13	20	0	0	0	0	0	0	0	0	0	0	0	0	0	0	0	0	0	0	0	0
5004053	55	0	0	8	3	LowerGI	1	0	1	1	0	8		1	1	0	0	0	0	1	33	3	0	0	0	0	0	8	21	0	0	0	0	0	0	0	0	0	0	0	0	0	0	0	0	0	0	0	0
5004279	76	0	1	0	1	LowerGI	1	0	1	1	0	8		1	1	0	0	1	0	0	44	8	0	0	0	0	0	2	5	0	0	0	0	0	0	0	0	0	0	0	0	0	0	0	0	0	0	0	0
5004627	64	0	0	1	3	Hematol	1	3	1	0	1	3		3	1	0	0	0	0	0	67	3	0	0	0	0	0	11	13	0	0	0	0	0	0	0	0	0	0	0	0	0	0	0	0	0	0	0	0
5004700	24	0	1	5	1	Urolog	0	1	1	1	0	8		0	1	0	0	1	0	0	47	11			0	1	1	3	7	0	0	0	0	0	0	0	0	0	0	0	0	0	0	0	0	0	0	0	0
5004746	69	0	0	0	3	UpperGI	1	0	0	1	0	8		1	0	0	0	0	0	1	27	1	0	0	0	0	0	2	7	0	0	0	0	0	0	0	0	0	0	0	0	0	0	0	0	0	0	0	0
5004837	54	1	0	1	1	Lung	3	1	2	1	0	8	0	1	1	0	0	0	0	0	33	6	0	0	1	1	1	16	17	1	1	0	0	1	0	0	1	0	0	0	0	0	0	0	0	0	0	0	0
5004838	52	0	0	0	1	Hematol	2	3	2	0	1	3	0	0	0	0	0	1	0	1	58	5	0	0	1	0	1	5	78	0	0	0	0	0	0	0	0	0	0	0	0	0	0	0	0	0	0	0	0
5004899	75	0	0	0	1	HeadNeck	1	0	0	1	0	8		0	1	1	0	1	1	1	73	10			0	1	1	2	2	0	0	0	0	0	0	0	0	0	0	0	0	0	0	0	0	0	0	0	0
5005482	33	0	1	10	1	Brain	1	0	1	1	0	8		1	1	0	0	0	0	0	34	7	0	0	0	0	0	20	44	0	0	0	0	0	0	0	0	0	0	0	0	0	0	0	0	0	0	0	0
5005930	62	0	1	39	1	LowerGI	2	0	1	1	0	8		1	0	0	0	0	0	1	28	3	0	0	0	1	1	26	64	0	0	0	0	0	0	0	0	0	0	0	0	0	0	0	0	0	0	0	0
5005936	58	0	1	2	2	OtherUnknow	1	0	1	1	0	8		1	1	1	0	1	1	0	45	12	0	0	0	1	1	4	6	0	0	0	0	0	0	0	0	0	0	0	0	0	0	0	0	0	0	0	0
5006125	32	0	0	8	1	Breast	1	0	1	1	0	8		0	1	0	0	0	0	0	53	8	0	0	0	0	0	13	25	0	0	0	0	0	0	0	0	0	0	0	0	0	0	0	0	0	0	0	0
5006356	39	1	1	10	1	Hematol	1	2	1	0	1	4		0	1	0	0	0	0	0	46	4		0	0	1	1	14	24	2	0	0	0	0	0	0	1	0	1	0	0	0	0	0	0	0	0	0	0
5006428	75	0	1	6	1	Lung	0	0	1	1	0	8		0	1	0	0	0	0	1	51	6	0	0	0	1	1	3	9	0	0	0	0	0	0	0	0	0	0	0	0	0	0	0	0	0	0	0	0
5006488	44	1	1	1	1	Hematol	0	3	1	0	1	1		0	1	1	0	1	0	1	54	9	0	1	0	1	1	17	18	2	0	1	0	1	0	0	0	0	0	0	0	0	0	0	0	0	0	0	0
5006550	61	1	1	0	1	Urolog	1	1	2	1	0	8		0	1	1	0	0	1	0	54	6			1	0	0	35	42	1	0	0	0	0	0	0	0	0	0	0	0	0	1	0	0	0	0	0	0
5006631	71	0	0	3	3	LowerGI	2	0	1	1	0	8		1	1	1	0	1	1	1	50	11			0	1	1	4	7	0	0	0	0	0	0	0	0	0	0	0	0	0	0	0	0	0	0	0	0
5007121	74	0	1	3	3	LowerGI	1	0	1	1	0	8		0	1	1	0	1	0	1	50	10	0	0	0	0	0	18	30	0	0	0	0	0	0	0	0	0	0	0	0	0	0	0	0	0	0	0	0
5007186	56	1	0	8	1	Hematol	3	2	1	0	1	0		2	1	0	0	0	0	0	40	4	0	1	0	0	0	13	56	1	0	0	0	0	0	0	0	0	0	0	0	0	0	1	0	0	0	0	0
5007716	28	0	1	5	1	Urolog	2	1	1	1	0	8		0	1	0	0	1	0	0	41	6	0	0	0	1	1	30	35	0	0	0	0	0	0	0	0	0	0	0	0	0	0	0	0	0	0	0	0
5007910	63	0	1	2	1	HeadNeck	2	0	2	1	0	8		1	1	1	0	1	1	1	55	14	0	0	1	1	1	32	34	0	0	0	0	0	0	0	0	0	0	0	0	0	0	0	0	0	0	0	0
5008010	18	0	1	0	3	Urolog	4	0	1	1	0	8		0	1	0	0	1	1	1	47	15			1	1	1	9	9	0	0	0	0	0	0	0	0	0	0	0	0	0	0	0	0	0	0	0	0
5008037	47	0	1	0	1	OtherUnknow	2	0	1	1	0	8		0	0	1	0	0	1	0	32	5			0	0	0	2	36	0	0	0	0	0	0	0	0	0	0	0	0	0	0	0	0	0	0	0	0
5008046	64	0	1	8	3	LowerGI	1	0	0	1	0	8		0	0	0	0	0	0	0	33	6	0	0	0	0	0	25	43	0	0	0	0	0	0	0	0	0	0	0	0	0	0	0	0	0	0	0	0
5008295	73	0	0	2	1	HeadNeck	2	0	1	1	0	8		2	1	0	0	1	0	1	57	12	0	0	1	1	1	20	22	0	0	0	0	0	0	0	0	0	0	0	0	0	0	0	0	0	0	0	0
5008321	66	0	1	1	2	UpperGI	1	0	1	1	0	8	0	0	0	0	0	0	0	0	19	5	0	0	0	0	0	7	13	0	0	0	0	0	0	0	0	0	0	0	0	0	0	0	0	0	0	0	0
5008367	49	1	1	40	1	Hematol	0	3	1	0	1	1		0	0	0	0	0	0	1	45	6	0	0	0	1	1	45	85	1	1	0	0	1	0	0	1	0	0	0	0	0	0	0	0	0	0	0	0
5008482	39	1	1	9	1	Brain	2	0	1	1	0	8		0	1	0	0	0	0	1	34	4	0	0	0	0	0	10	27	1	0	0	0	0	0	0	0	0	0	0	0	1	0	0	0	0	0	0	0
5008652	70	0	1	10	3	UpperGI	3	0	1	1	0	8		1	1	0	0	1	0	1	51	8	0	0	0	1	1	19	29	0	0	0	0	0	0	0	0	0	0	0	0	0	0	0	0	0	0	0	0
5008654	80	0	0	13	3	LowerGI	2	0	1	1	0	8		1	0	0	0	0	0	0	39	1	0	0	0	0	1	2	59	0	0	0	0	0	0	0	0	0	0	0	0	0	0	0	0	0	0	0	0
5008663	31	0	1	0	1	Hematol	2	3	1	0	1	3		0	1	1	0	1	0	1	47	8	0	0	0	1	1	3	3	0	0	0	0	0	0	0	0	0	0	0	0	0	0	0	0	0	0	0	0
5008834	75	0	0	1	2	Gynecol	2	0	1	1	0	8	0	2	0	0	1	0	0	0	38	7	0	0	0	0	0	5	9	0	0	0	0	0	0	0	0	0	0	0	0	0	0	0	0	0	0	0	0
5009463	52	1	0	18	1	Hematol	1	3	1	0	1	1		1	1	0	0	0	0	0	49	8	0	0	0	0	0	19	43	1	1	0	0	1	0	0	1	0	0	0	0	0	0	0	0	0	0	0	0
5009498	71	1	1	2	1	HeadNeck	2	0	1	1	0	8		1	1	0	0	1	0	1	72	12	0	0	1	1	1	5	7	1	0	0	0	0	0	0	0	0	0	1	0	0	0	0	0	0	0	0	0
5009723	75	0	0	0	1	Hematol	1	3	1	0	1	1		0	0	0	1	0	0	0	41	8	0	0	0	0	0	3	22	0	0	0	0	0	0	0	0	0	0	0	0	0	0	0	0	0	0	0	0
5009839	75	0	0	2	1	UpperGI	2	1	2	1	0	8	0	3	0	0	0	0	0	0	45	10	0	0	1	1	1	5	7	0	0	0	0	0	0	0	0	0	0	0	0	0	0	0	0	0	0	0	0
5009995	78	0	1	10	3	LowerGI	1	0	1	1	0	8	0	1	1	0	0	1	0	1	51	12	0	0	0	1	1	16	26	0	0	0	0	0	0	0	0	0	0	0	0	0	0	0	0	0	0	0	0
5010642	57	1	1	5	1	Brain	3	0	1	1	0	8		0	0	0	1	0	0	0	22	4	0	0	0	0	0	6	31	1	0	0	0	0	0	0	0	0	1	0	0	0	0	0	0	0	0	0	0
5010717	80	0	1	5	1	Urolog	1	0	1	1	0	8		0	1	1	0	1	1	1	59	9	0	0	1	1	1	15	20	0	0	0	0	0	0	0	0	0	0	0	0	0	0	0	0	0	0	0	0
5010827	77	0	1	6	1	Hematol	2	2	1	0	1	0		1	1	1	0	0	0	1	61	7	0	0	0	0	1	42	59	0	0	0	0	0	0	0	0	0	0	0	0	0	0	0	0	0	0	0	0
5011118	70	0	0	15	3	LowerGI	2	0	1	1	0	8		1	1	1	0	0	1	1	58	9	0	0	0	0	0	12	98	0	0	0	0	0	0	0	0	0	0	0	0	0	0	0	0	0	0	0	0
5011129	50	0	0	2	1	Breast	4	0	1	1	0	8		1	1	0	0	0	0	0	55	2	0	0	1	0	1	88	130	0	0	0	0	0	0	0	0	0	0	0	0	0	0	0	0	0	0	0	0
5011219	45	0	0	0	1	Hematol	4	2	1	0	1	0		2	1	0	0	1	1	1	75	13	0	0	1	1	1	3	3	0	0	0	0	0	0	0	0	0	0	0	0	0	0	0	0	0	0	0	0
5011276	31	0	0	2	1	LowerGI	1	0	2	1	0	8		1	1	1	0	1	1	1	26	10	0	0	0	0	0	8	18	0	0	0	0	0	0	0	0	0	0	0	0	0	0	0	0	0	0	0	0
5011845	59	0	1	2	1	Hematol	3	2	1	0	1	4		1	1	1	1	1	0	1	59	11	0	0	1	1	1	16	18	0	0	0	0	0	0	0	0	0	0	0	0	0	0	0	0	0	0	0	0
5012096	68	0	1	0	1	Lung	2	0	1	1	0	8		1	0	0	0	0	0	0	29	2	1	0	0	0	0	14	17	0	0	0	0	0	0	0	0	0	0	0	0	0	0	0	0	0	0	0	0
5012207	42	0	0	0	2	Breast	1	0	0	1	0	8	0	0	0	0	0	0	0	0	12	5	0	0	0	0	0	2	3	0	0	0	0	0	0	0	0	0	0	0	0	0	0	0	0	0	0	0	0
5012248	71	0	1	3	2	UpperGI	1	0	1	1	0	8	0	1	0	0	0	0	0	0	25	6	0	0	0	0	0	4	9	0	0	0	0	0	0	0	0	0	0	0	0	0	0	0	0	0	0	0	0
5012365	61	0	0	0	3	HeadNeck	3	1	2	1	0	8	0	0	1	1	0	1	0	1	54	10	0	0	1	1	1	5	5	0	0	0	0	0	0	0	0	0	0	0	0	0	0	0	0	0	0	0	0
5012520	61	0	0	1	2	Breast	1	1	2	1	0	8	0	1	0	0	0	0	0	0	24	4	0	0	0	0	0	1	8	0	0	0	0	0	0	0	0	0	0	0	0	0	0	0	0	0	0	0	0
5012655	58	1	0	3	1	Lung	0	0	1	1	0	8		1	1	0	0	1	0	0	30	4	0	0	0	1	1	13	16	1	0	0	0	0	0	0	0	0	1	0	0	0	0	0	0	0	0	0	0
5012982	33	0	0	21	1	Brain	4	0	1	1	0	8		0	1	0	0	0	0	0	28	1	1	0	1	1	1	38	58	0	0	0	0	0	0	0	0	0	0	0	0	0	0	0	0	0	0	0	0
5013329	59	1	0	1	1	OtherUnknow	4	0	1	1	0	8		1	1	1	0	0	0	1	54	6	0	0	1	1	1	11		1	0	0	0	0	0	0	0	0	0	0	0	0	0	0	0	1	0	0	0
5013468	63	1	0	0	1	Hematol	1	3	1	0	1	3		1	1	1	0	1	1	1	71	15	0	0	0	0	0	25	33	1	1	0	0	1	0	0	1	0	0	0	0	0	0	0	0	0	0	0	0
5013552	76	0	1	56	1	LowerGI	2	0	0	1	0	8		1	1	0	0	0	0	1	43	3	0	0	0	1	1	5	61	0	0	0	0	0	0	0	0	0	0	0	0	0	0	0	0	0	0	0	0
5013558	37	0	1	0	1	Hematol	3	3	0	0	1	1		0	1	0	0	1	0	0	72	9	0	0	1	1	1	10	10	0	0	0	0	0	0	0	0	0	0	0	0	0	0	0	0	0	0	0	0
5013715	72	0	1	20	1	Urolog	0	0	1	1	0	8		1	1	1	0	1	1	1	67	11	0	0	0	0	1	14	44	0	0	0	0	0	0	0	0	0	0	0	0	0	0	0	0	0	0	0	0
5013804	46	0	1	10	3	LiverBilliary	0	0	1	1	0	8		1	1	0	0	1	1	1	49	16	0	0	0	0	1	14	92	0	0	0	0	0	0	0	0	0	0	0	0	0	0	0	0	0	0	0	0
5013883	63	1	1	13	1	OtherUnknow	4	0	1	1	0	8		1	1	0	0	0	0	0	40	4	0	0	0	1	1	7	20	2	0	0	0	0	0	0	0	0	0	0	0	1	0	1	0	0	0	0	0
5013917	67	0	1	6	3	LiverBilliary	1	0	1	1	0	8		1	1	1	0	1	1	1	50	13	0	0	0	0	0	30	64	0	0	0	0	0	0	0	0	0	0	0	0	0	0	0	0	0	0	0	0
5013927	52	0	1	0	3	UpperGI	1	0	1	1	0	8		1	1	1	0	1	1	1	47	11	0	0	1	1	1	70		0	0	0	0	0	0	0	0	0	0	0	0	0	0	0	0	0	0	0	0
5014119	79	0	0	20	1	Lung	1	0	1	1	0	8		3	1	0	0	0	0	1	38	5	0	0	0	0	0	14	50	0	0	0	0	0	0	0	0	0	0	0	0	0	0	0	0	0	0	0	0
5014184	55	0	0	4	1	Hematol	3	3	1	0	1	3		1	1	1	0	1	1	1	60	12	0	0	0	1	1	10	14	0	0	0	0	0	0	0	0	0	0	0	0	0	0	0	0	0	0	0	0
5014675	54	1	1	9	1	Hematol	1	3	1	0	1	1		1	1	0	1	0	0	1	46	8	0	0	0	0	0	20	38	1	1	0	1	0	0	0	1	0	0	0	0	0	0	0	0	0	0	0	0
5014995	59	0	0	21	1	OtherUnknow	2	0	0	1	0	8	0	3	1	1	0	1	1	1	60	17	0	0	0	0	0	12	49	0	0	0	0	0	0	0	0	0	0	0	0	0	0	0	0	0	0	0	0
5015919	80	0	1	4	3	LowerGI	3	0	1	1	0	8		1	1	1	0	1	1	1	66	10	0	0	1	1	1	9	13	0	0	0	0	0	0	0	0	0	0	0	0	0	0	0	0	0	0	0	0
5016200	50	1	0	9	1	OtherUnknow	3	0	2	1	0	8	0	3	0	0	1	0	0	0	38	9	0	0	0	0	0	2	19	1	0	0	0	0	0	0	0	0	1	0	0	0	0	0	0	0	0	0	0
5016306	22	1	1	0	1	Hematol	2	3	1	0	1	3		0	1	1	0	0	0	0	48	8	0	1	0	0	1	16	42	2	0	0	0	0	0	0	0	0	0	0	1	0	1	0	0	0	0	0	0
5016397	73	1	0	1	1	Hematol	1	3	1	0	1	3		1	1	1	0	1	1	1	73	12	0	0	0	1	1	7	8	1	1	0	0	1	0	0	1	0	0	0	0	0	0	0	0	0	0	0	0
5016500	18	0	1	3	2	Softtissue	1	1	2	1	0	8	0	0	0	0	0	1	0	0	18	8	0	0	0	0	0	4	8	0	0	0	0	0	0	0	0	0	0	0	0	0	0	0	0	0	0	0	0
5016759	78	0	1	0	1	HeadNeck	3	0	1	1	0	8		3	1	0	0	1	0	1	45	5	0	0	0	0	1	18	30	0	0	0	0	0	0	0	0	0	0	0	0	0	0	0	0	0	0	0	0
5016845	23	1	1	2	1	Hematol	3	3	1	0	1	3		0	1	0	0	0	0	0	40	3	0	1	0	0	0	14	22	2	0	0	0	0	0	0	0	0	0	1	1	0	0	0	0	0	0	0	0
5017253	69	0	1	11	1	Lung	1	0	1	1	0	8		1	1	0	0	1	0	0	37	5	0	0	0	0	0	48	74	0	0	0	0	0	0	0	0	0	0	0	0	0	0	0	0	0	0	0	0
5017525	64	1	1	6	1	HeadNeck	4	0	2	1	0	8		3	1	0	0	0	0	1	37	3	0	0	1	1	1	46	52	1	0	0	0	0	0	0	0	0	0	1	0	0	0	0	0	0	0	0	0
5017590	61	1	0	0	1	Hematol	3	3	1	0	1	3		1	1	0	0	1	0	1	64	12	0	0	0	1	1	19	19	1	0	0	0	0	0	0	0	0	0	0	1	0	0	0	0	0	0	0	0
5017717	63	0	1	0	1	Lung	1	0	1	1	0	8		1	0	0	0	0	0	0	34	3	0	0	0	0	0	5	19	0	0	0	0	0	0	0	0	0	0	0	0	0	0	0	0	0	0	0	0
5017776	66	0	1	2	1	OtherUnknow	3	0	1	1	0	8		2	1	1	0	1	0	1	71	13	0	0	0	1	1	7	9	0	0	0	0	0	0	0	0	0	0	0	0	0	0	0	0	0	0	0	0
5017998	52	1	1	18	1	Hematol	3	3	1	0	1	3		0	1	1	0	0	1	1	77	16	0	0	1	1	1	9	27	1	0	1	1	1	0	0	0	0	0	0	0	0	0	0	0	0	0	0	0
5018174	43	1	0	16	1	Hematol	1	3	2	0	1	3	0	0	1	0	0	1	0	1	59	14	0	0	0	1	1	8	24	1	1	0	1	1	0	0	1	0	0	0	0	0	0	0	0	0	0	0	0
5018501	84	0	1	2	1	HeadNeck	1	0	2	1	0	8		1	1	0	0	0	0	1	53	6	0	0	0	0	1	14	54	0	0	0	0	0	0	0	0	0	0	0	0	0	0	0	0	0	0	0	0
5018878	82	0	1	8	2	UpperGI	1	0	1	1	0	8	0	1	0	0	0	0	0	0	25	6	0	0	0	0	0	2	40	0	0	0	0	0	0	0	0	0	0	0	0	0	0	0	0	0	0	0	0
5018889	70	0	0	5	2	LowerGI	1	0	1	1	0	8	0	2	0	0	0	0	0	0	25	5	0	0	0	0	0	2	18	0	0	0	0	0	0	0	0	0	0	0	0	0	0	0	0	0	0	0	0
5019063	43	0	1	2	3	UpperGI	3	0	1	1	0	8		0	1	0	0	1	0	1	39	10	0	0	1	1	1	7	9	0	0	0	0	0	0	0	0	0	0	0	0	0	0	0	0	0	0	0	0
5019233	65	0	1	1	1	OtherUnknow	1	0	1	1	0	8	0	1	0	1	0	0	1	1	52	13	0	0	0	0	0	7	18	0	0	0	0	0	0	0	0	0	0	0	0	0	0	0	0	0	0	0	0
5019579	80	0	0	1	3	OtherUnknow	3	1	2	1	0	8	0	3	1	1	0	1	0	1	84	21	0	0	1	1	1	2	3	0	0	0	0	0	0	0	0	0	0	0	0	0	0	0	0	0	0	0	0
5019701	33	0	0	8	3	LowerGI	1	0	1	1	0	8		2	1	1	0	1	0	1	42	9	0	0	0	1	1	25	33	0	0	0	0	0	0	0	0	0	0	0	0	0	0	0	0	0	0	0	0
5020004	19	0	0	0	1	OtherUnknow	3	0	1	1	0	8		0	1	1	0	1	0	1	59	12	0	0	0	0	0	18	28	0	0	0	0	0	0	0	0	0	0	0	0	0	0	0	0	0	0	0	0
5020070	59	0	0	4	2	LowerGI	1	0	1	1	0	8	0	1	0	0	0	1	0	0	23	10	0	0	0	0	0	3	27	0	0	0	0	0	0	0	0	0	0	0	0	0	0	0	0	0	0	0	0
5020529	54	0	1	1	2	UpperGI	1	0	1	1	0	8	0	2	0	0	0	0	0	0	10	6	0	0	0	0	0	3	27	0	0	0	0	0	0	0	0	0	0	0	0	0	0	0	0	0	0	0	0
5020639	34	1	0	0	1	Hematol	4	3	1	0	1	3		0	0	1	0	0	0	1	35	10	0	0	0	0	1	9	25	1	0	0	0	0	0	0	0	0	0	0	0	0	1	0	0	0	0	0	0
5020912	73	1	1	4	3	LowerGI	2	0	1	1	0	8		1	1	0	0	0	0	0	43	2	0	0	1	1	1	12	16	1	0	0	0	0	0	0	0	0	0	0	0	0	0	0	0	0	1	1	0
5021508	54	1	0	0	1	Breast	3	0	2	1	0	8	0	1	0	0	1	1	0	1	37	11	0	0	0	0	0	3	8	2	1	0	0	1	1	0	1	0	0	0	0	0	0	0	0	0	0	0	0
5021509	50	0	1	5	3	LowerGI	1	0	1	1	0	8	0	0	0	0	0	0	0	0	27	12	0	0	0	0	0	11	22	0	0	0	0	0	0	0	0	0	0	0	0	0	0	0	0	0	0	0	0
5021970	31	1	0	1	1	Hematol	1	3	1	0	1	3		0	1	1	0	1	1	1	47	12	0	0	0	1	1	2	3	1	0	0	0	0	0	0	0	0	0	0	1	0	0	0	1	0	0	0	0
5022447	55	0	0	1	1	HeadNeck	1	0	1	1	0	8	0	1	1	0	0	0	0	0	19	6	0	0	0	0	0	3	6	0	0	0	0	0	0	0	0	0	0	0	0	0	0	0	0	0	0	0	0
5022497	72	0	1	6	2	UpperGI	2	0	1	1	0	8	0	2	0	1	0	1	1	0	58	18	0	0	0	0	0	54	84	0	0	0	0	0	0	0	0	0	0	0	0	0	0	0	0	0	0	0	0
5022567	73	0	0	2	2	Brain	1	0	1	1	0	8	0	1	0	0	0	0	0	0	17	7	0	0	0	0	0	18	50	0	0	0	0	0	0	0	0	0	0	0	0	0	0	0	0	0	0	0	0
5022597	60	0	1	7	2	OtherUnknow	3	0	1	1	0	8	0	1	1	0	0	0	0	0	29	7	0	0	0	0	0	2	71	0	0	0	0	0	0	0	0	0	0	0	0	0	0	0	0	0	0	0	0
5022900	61	0	1	0	1	OtherUnknow	3	0	1	1	0	8		1	0	0	0	0	0	1	32	2	0	0	0	0	1	4	22	0	0	0	0	0	0	0	0	0	0	0	0	0	0	0	0	0	0	0	0
5023100	22	1	1	1	1	Hematol	1	3	1	0	1	3	0	0	0	0	1	1	0	1	35	12	0	0	0	0	0	9	20	1	1	0	1	1	0	0	1	0	0	0	0	0	0	0	0	0	0	0	0
5023216	72	0	1	23	3	LowerGI	1	0	1	1	0	8	0	2	0	0	0	0	0	1	23	9	0	0	0	1	1	20	43	0	0	0	0	0	0	0	0	0	0	0	0	0	0	0	0	0	0	0	0
5023713	62	1	1	2	1	LiverBilliary	2	0	1	1	0	8	0	1	1	1	0	1	1	1	79	20	0	0	0	1	1	3	5	1	0	0	0	0	0	0	0	0	0	0	0	0	0	0	0	0	1	0	1
5023948	51	0	1	2	2	UpperGI	1	0	1	1	0	8	0	2	0	0	0	0	0	0	12	7	0	0	0	0	0	7	15	0	0	0	0	0	0	0	0	0	0	0	0	0	0	0	0	0	0	0	0
5024019	24	0	0	6	1	OtherUnknow	3	0	1	1	0	8	0	2	0	0	0	0	0	0	16	5	0	0	0	1	1	7	13	0	0	0	0	0	0	0	0	0	0	0	0	0	0	0	0	0	0	0	0
5024272	43	1	0	2	1	Hematol	4	3	1	0	1	3		1	1	1	0	1	1	1	76	15	0	0	0	1	1	25	27	2	0	0	0	0	0	0	0	0	1	0	0	0	0	0	0	0	0	0	0
5024441	73	0	1	3	2	LowerGI	1	1	2	1	0	8	0	3	1	1	0	1	1	1	61	17	0	0	0	1	1	26	29	0	0	0	0	0	0	0	0	0	0	0	0	0	0	0	0	0	0	0	0
5024449	68	0	1	3	2	LowerGI	1	1	1	1	0	8	0	1	0	0	0	0	0	0	26	5	0	0	0	0	0	2	5	0	0	0	0	0	0	0	0	0	0	0	0	0	0	0	0	0	0	0	0
5024531	33	0	0	1	2	OtherUnknow	1	0	1	1	0	8	0	0	0	0	0	0	0	0	10	5	0	0	0	0	0	3	7	0	0	0	0	0	0	0	0	0	0	0	0	0	0	0	0	0	0	0	0
5024748	66	0	0	0	3	UpperGI	2	0	1	1	0	8	0	3	0	0	0	0	0	1	23	8	0	0	0	0	0	3	22	0	0	0	0	0	0	0	0	0	0	0	0	0	0	0	0	0	0	0	0
5024939	83	0	0	1	2	LowerGI	1	0	1	1	0	8	0	1	0	0	1	0	0	0	24	5	0	0	0	0	0	2	7	0	0	0	0	0	0	0	0	0	0	0	0	0	0	0	0	0	0	0	0
5025051	57	0	1	15	2	Brain	3	0	1	1	0	8	0	0	0	0	0	0	0	0	14	8	0	0	0	0	0	2	66	0	0	0	0	0	0	0	0	0	0	0	0	0	0	0	0	0	0	0	0
5025376	63	0	1	3	2	LowerGI	2	0	1	1	0	8	0	2	0	0	0	0	0	0	17	6	0	0	0	0	0	2	9	0	0	0	0	0	0	0	0	0	0	0	0	0	0	0	0	0	0	0	0
5025590	71	1	1	2	3	HeadNeck	2	0	1	1	0	8	0	3	1	0	0	0	0	0	56	10	0	0	0	0	1	11	36	2	0	0	0	0	0	1	0	1	0	1	0	0	0	0	0	0	0	0	0
5025676	58	0	1	4	2	LowerGI	1	0	1	1	0	8	0	3	0	0	0	1	0	0	18	9	0	0	0	0	0	3	12	0	0	0	0	0	0	0	0	0	0	0	0	0	0	0	0	0	0	0	0
5025785	76	0	1	7	2	Urolog	1	0	1	1	0	8	0	1	1	0	0	1	0	0	32	8	0	0	0	0	0	4	18	0	0	0	0	0	0	0	0	0	0	0	0	0	0	0	0	0	0	0	0
5025890	63	0	0	34	2	LowerGI	1	1	1	1	0	8	0	1	1	0	0	1	0	0	32	8	0	0	0	0	0	4	45	0	0	0	0	0	0	0	0	0	0	0	0	0	0	0	0	0	0	0	0
5025891	47	0	1	2	2	LowerGI	1	0	1	1	0	8	0	2	0	0	0	0	0	0	12	7	0	0	0	0	0	4	16	0	0	0	0	0	0	0	0	0	0	0	0	0	0	0	0	0	0	0	0
5025914	66	0	0	2	2	UpperGI	1	0	1	1	0	8	0	2	0	0	0	0	0	0	23	9	0	0	0	0	0	3	13	0	0	0	0	0	0	0	0	0	0	0	0	0	0	0	0	0	0	0	0
5025924	55	0	0	4	2	OtherUnknow	1	0	1	1	0	8	0	2	0	0	0	0	0	0	7	6	0	0	0	0	0	6	13	0	0	0	0	0	0	0	0	0	0	0	0	0	0	0	0	0	0	0	0
5026701	66	0	0	11	2	OtherUnknow	1	0	1	1	0	8	0	1	1	0	0	1	0	0	26	11	0	0	0	0	0	7	24	0	0	0	0	0	0	0	0	0	0	0	0	0	0	0	0	0	0	0	0
5026776	34	0	0	3	2	Brain	1	0	1	1	0	8	0	0	1	0	0	0	0	0	6	6	0	0	0	0	0	7	17	0	0	0	0	0	0	0	0	0	0	0	0	0	0	0	0	0	0	0	0
5026811	77	0	1	3	2	Lung	1	0	1	1	0	8	0	2	0	0	0	1	0	0	29	7	0	0	0	0	1	7	12	0	0	0	0	0	0	0	0	0	0	0	0	0	0	0	0	0	0	0	0
5026916	76	0	1	0	3	LowerGI	1	0	1	1	0	8	0	3	1	1	0	1	1	1	51	13	0	0	0	0	0	11	55	0	0	0	0	0	0	0	0	0	0	0	0	0	0	0	0	0	0	0	0
5027205	71	0	0	0	1	Lung	1	0	1	1	0	8	0	3	1	0	0	1	0	1	37	9	0	0	0	0	0	9	16	0	0	0	0	0	0	0	0	0	0	0	0	0	0	0	0	0	0	0	0
5027305	38	1	1	0	1	LowerGI	1	1	1	1	0	8	0	0	0	0	0	0	0	0	31	5	0	0	0	0	0	3	5	1	0	0	0	0	0	0	1	0	0	0	0	0	0	0	0	0	0	0	0
5027705	27	0	1	1	2	Urolog	1	1	1	1	0	8	0	3	0	0	0	0	0	0	16	5	0	0	0	0	0	5	13	0	0	0	0	0	0	0	0	0	0	0	0	0	0	0	0	0	0	0	0
5027834	57	0	0	19	1	OtherUnknow	2	0	0	1	0	8	0	3	0	1	0	0	1	1	19	11	0	0	0	0	0	6	50	0	0	0	0	0	0	0	0	0	0	0	0	0	0	0	0	0	0	0	0
5028274	53	0	0	3	2	UpperGI	1	0	1	1	0	8	0	3	0	0	0	1	0	0	12	10	0	0	0	0	0	3	13	0	0	0	0	0	0	0	0	0	0	0	0	0	0	0	0	0	0	0	0
5028434	74	0	0	18	2	Brain	1	0	1	1	0	8	0	1	1	0	0	0	0	0	26	6	0	0	0	0	0	7	40	0	0	0	0	0	0	0	0	0	0	0	0	0	0	0	0	0	0	0	0
5028653	43	0	1	2	2	Lung	1	1	1	1	0	8	0	2	0	0	0	0	0	0	16	4	0	0	0	0	0	3	11	0	0	0	0	0	0	0	0	0	0	0	0	0	0	0	0	0	0	0	0
5028713	75	0	1	0	1	Urolog	1	0	1	1	0	8	0	2	1	0	0	1	1	0	67	14	0	0	0	0	1	13	38	0	0	0	0	0	0	0	0	0	0	0	0	0	0	0	0	0	0	0	0
5028733	57	0	0	19	3	Brain	2	0	1	1	0	8	0	1	1	0	0	1	0	0	27	11	0	0	0	0	0	34	94	0	0	0	0	0	0	0	0	0	0	0	0	0	0	0	0	0	0	0	0
5028856	84	0	1	1	2	HeadNeck	1	0	1	1	0	8	0	1	0	1	0	0	0	0	31	12	0	0	0	0	1	25	27	0	0	0	0	0	0	0	0	0	0	0	0	0	0	0	0	0	0	0	0
5028949	84	1	0	0	1	Breast	1	1	1	1	0	8	0	1	0	0	0	0	0	1	41	7	0	0	0	0	1	2	33	2	0	0	0	0	0	0	0	0	1	0	0	1	0	0	0	0	0	0	0
5028980	73	0	0	3	2	LowerGI	1	1	1	1	0	8	0	1	0	0	0	0	0	0	28	5	0	0	0	0	0	7	15	0	0	0	0	0	0	0	0	0	0	0	0	0	0	0	0	0	0	0	0
5029066	65	0	0	1	1	Brain	2	0	1	1	0	8	0	0	0	0	1	0	0	1	49	10	0	0	0	1	1			0	0	0	0	0	0	0	0	0	0	0	0	0	0	0	0	0	0	0	0
5029271	46	0	0	20	2	Brain	1	0	1	1	0	8	0	0	1	0	0	0	0	0	16	4	0	0	0	0	0	7	37	0	0	0	0	0	0	0	0	0	0	0	0	0	0	0	0	0	0	0	0
5029526	34	0	1	22	1	Hematol	2	3	1	0	1	3	0	3	1	1	0	1	0	1	61	11	0	0	0	0	1	47	137	0	0	0	0	0	0	0	0	0	0	0	0	0	0	0	0	0	0	0	0
5029594	48	0	1	8	2	UpperGI	1	0	1	1	0	8	0	2	0	0	0	0	0	0	11	5	0	0	0	0	0	5	24	0	0	0	0	0	0	0	0	0	0	0	0	0	0	0	0	0	0	0	0
5030005	43	0	0	2	2	Brain	1	0	1	1	0	8	0	1	0	0	0	0	0	0	7	4	0	0	0	0	0	6	16	0	0	0	0	0	0	0	0	0	0	0	0	0	0	0	0	0	0	0	0
5030227	62	1	0	0	1	Lung	3	1	1	1	0	8	0	2	0	0	0	0	0	0	39	7	0	0	0	1	1	11	11	1	0	0	0	0	0	0	0	0	0	1	0	0	0	0	0	0	0	0	0
5030676	46	0	1	1	2	Urolog	0	0	1	1	0	8	0	1	0	0	1	0	0	0	32	7	0	0	0	0	0	2	26	0	0	0	0	0	0	0	0	0	0	0	0	0	0	0	0	0	0	0	0
5030694	79	1	1	1	3	OtherUnknow	3	0	1	1	0	8	0	2	1	1	0	1	0	1	56	15	0	0	0	0	1	17	34	1	0	0	0	0	0	0	0	0	1	0	0	0	0	0	0	0	0	0	0
5030892	72	0	1	2	2	LiverBilliary	2	0	1	1	0	8	0	3	1	0	0	1	0	0	49	16	0	0	0	1	1	20	22	0	0	0	0	0	0	0	0	0	0	0	0	0	0	0	0	0	0	0	0
5033284	31	1	0	4	1	Softtissue	3	1	2	1	0	8	0	2	1	0	0	0	0	0	51	9	0	0	1	1	1	3	7	1	0	0	0	0	0	0	0	0	0	0	0	1	0	0	0	0	0	0	0
5045588	64	0	0	0	1	Breast	3	1	2	1	0	8	0	0	0	0	1	0	0	1	47	5	0	0	1	1	1	17	17	0	0	0	0	0	0	0	0	0	0	0	0	0	0	0	0	0	0	0	0
5046661	55	1	1	13	1	Hematol	1	3	2	0	1	3	0	2	1	0	1	1	0	1	54	12	0	0	1	1	1	20	33	2	1	0	1	1	1	0	1	0	0	0	0	0	0	0	0	0	0	0	0
5181013	56	0	0	11	1	OtherUnknow	1	0	2	1	0	8	0	3	1	0	0	1	0	1	32	11	0	0	0	1	1	36	47	0	0	0	0	0	0	0	0	0	0	0	0	0	0	0	0	0	0	0	0
5205487	80	0	0	5	2	Gynecol	1	0	1	1	0	8	0	2	1	0	0	1	0	1	39	11	0	0	0	0	0	4	16	0	0	0	0	0	0	0	0	0	0	0	0	0	0	0	0	0	0	0	0
5238729	61	0	0	2	2	LowerGI	1	1	2	1	0	8	0	3	0	0	0	0	0	0	38	7	0	0	0	0	0	4	10	0	0	0	0	0	0	0	0	0	0	0	0	0	0	0	0	0	0	0	0
5245054	42	0	0	5	2	HeadNeck	1	0	0	1	0	8	0	2	0	0	0	0	0	0	10	4	0	0	0	0	0	3	12	0	0	0	0	0	0	0	0	0	0	0	0	0	0	0	0	0	0	0	0
5254170	68	0	1	9	1	Urolog	2	1	1	1	0	8	0	0	0	0	0	0	0	0	46	9	0	0	0	1	1	20	29	0	0	0	0	0	0	0	0	0	0	0	0	0	0	0	0	0	0	0	0
5255169	61	0	0	14	2	HeadNeck	1	0	2	1	0	8	0	1	0	0	0	0	0	0	22	5	0	0	0	0	0	2	42	0	0	0	0	0	0	0	0	0	0	0	0	0	0	0	0	0	0	0	0
5255252	75	1	1	23	1	HeadNeck	3	0	2	1	0	8	0	1	1	1	0	1	0	1	65	15	0	0	0	1	1	216	239	3	1	0	0	1	1	0	1	0	0	0	0	0	0	0	0	1	0	0	0
5255290	70	0	0	9	2	LiverBilliary	1	0	1	1	0	8	0	1	0	0	0	1	0	0	35	13	0	0	0	0	0	4	27	0	0	0	0	0	0	0	0	0	0	0	0	0	0	0	0	0	0	0	0
5255586	56	1	0	0	1	Lung	2	0	1	1	0	8	0	3	0	0	0	0	0	0	13	6	0	1	0	0	0	4	18	1	0	0	0	0	0	0	0	0	0	0	1	0	0	0	0	0	0	0	0
5255615	73	0	1	7	1	Urolog	1	0	1	1	0	8	0	3	1	0	0	1	0	1	35	12	0	0	0	0	0	10	21	0	0	0	0	0	0	0	0	0	0	0	0	0	0	0	0	0	0	0	0
5255680	73	0	1	1	2	LiverBilliary	1	0	1	1	0	8	0	0	0	0	0	0	0	0	17	6	0	0	0	0	0	3	8	0	0	0	0	0	0	0	0	0	0	0	0	0	0	0	0	0	0	0	0
5255841	68	0	1	16	2	UpperGI	1	0	1	1	0	8	0	3	1	1	0	1	1	0	37	16	0	0	0	1	1	19	35	0	0	0	0	0	0	0	0	0	0	0	0	0	0	0	0	0	0	0	0
5256895	54	1	1	4	1	LiverBilliary	3	0	2	1	0	8	0	3	1	0	0	1	0	0	24	8	0	0	1	1	1	12	16	1	0	1	0	1	0	0	0	0	0	0	0	0	0	0	0	0	0	0	0
5256941	79	0	0	0	2	HeadNeck	1	0	1	1	0	8	0	1	1	0	0	0	0	0	50	9	0	0	0	0	0	2	2	0	0	0	0	0	0	0	0	0	0	0	0	0	0	0	0	0	0	0	0
5705272	47	0	0	51	1	Lung	3	1	2	1	0	8	0	2	1	0	0	0	0	0	68	12	0	0	0	1	1	19	70	0	0	0	0	0	0	0	0	0	0	0	0	0	0	0	0	0	0	0	0
6007600	54	0	1	1	2	LowerGI	1	0	2	1	0	8	0	0	1	0	0	0	0	0	23	6	0	0	0	0	0	2	9	0	0	0	0	0	0	0	0	0	0	0	0	0	0	0	0	0	0	0	0
6010164	88	0	1	0	1	Urolog	1	0	2	1	0	8	0	3	0	1	0	0	0	1	27	8	0	0	0	0	0	3	11	0	0	0	0	0	0	0	0	0	0	0	0	0	0	0	0	0	0	0	0
6011986	56	0	1	1	2	LowerGI	1	1	2	1	0	8	0	1	0	0	0	0	0	0	16	6	0	0	0	0	0	1	4	0	0	0	0	0	0	0	0	0	0	0	0	0	0	0	0	0	0	0	0
6012839	53	0	0	0	2	Breast	1	0	1	1	0	8	0	1	0	0	0	0	0	0	14	6	0	0	0	0	0	1	2	0	0	0	0	0	0	0	0	0	0	0	0	0	0	0	0	0	0	0	0
6012902	31	1	1	7	1	LowerGI	3	0	2	1	0	8	0	3	0	1	0	1	1	0	33	11	0	0	0	0	0	4	18	1	0	0	0	0	0	0	0	0	0	0	0	0	0	0	0	0	0	0	0
6014498	56	0	0	2	2	Urolog	1	0	1	1	0	8	0	3	0	0	0	0	0	0	13	7	0	0	0	0	0	2	5	0	0	0	0	0	0	0	0	0	0	0	0	0	0	0	0	0	0	0	0
6019960	39	0	0	8	2	OtherUnknow	3	1	2	1	0	8	0	0	1	0	0	1	0	0	38	13	0	0	1	1	1	5	13	0	0	0	0	0	0	0	0	0	0	0	0	0	0	0	0	0	0	0	0
6020062	79	1	1	1	1	Urolog	1	1	2	1	0	8	0	3	1	1	1	1	0	0	64	11	0	0	1	1	1	2	3	1	0	0	0	0	0	0	0	0	0	0	0	0	0	0	0	0	1	1	0
6021310	27	0	0	1	1	OtherUnknow	1	1	2	1	0	8	0	0	0	0	0	0	0	0	15	5	0	1	0	0	0	7	11	0	0	0	0	0	0	0	0	0	0	0	0	0	0	0	0	0	0	0	0
6028420	52	1	0	0	1	Brain	3	0	2	1	0	8	0	0	1	0	0	0	0	1	45	4	0	0	1	1	1	5	5	1	0	0	0	0	0	0	0	0	0	0	0	1	0	0	0	0	0	0	0
6034950	65	0	1	0	1	UpperGI	3	1	2	1	0	8	0	2	0	0	0	0	0	0	37	5	0	0	0	0	0	3	52	0	0	0	0	0	0	0	0	0	0	0	0	0	0	0	0	0	0	0	0
6037704	66	0	1	0	1	Lung	1	1	2	1	0	8	0	1	0	0	0	0	0	0	29	5	0	0	0	0	0	3	4	0	0	0	0	0	0	0	0	0	0	0	0	0	0	0	0	0	0	0	0
6044263	61	0	1	0	2	HeadNeck	1	0	2	1	0	8	0	1	1	0	0	1	0	0	25	8	0	0	0	0	0	2	7	0	0	0	0	0	0	0	0	0	0	0	0	0	0	0	0	0	0	0	0
6045758	65	0	1	0	2	LiverBilliary	1	0	2	1	0	8	0	3	0	0	0	0	0	0	30	9	0	0	0	0	0	2	7	0	0	0	0	0	0	0	0	0	0	0	0	0	0	0	0	0	0	0	0
6049010	52	1	0	0	1	Hematol	3	3	2	0	1	3	0	3	0	0	0	1	0	1	52	7	0	0	1	0	1	5	78	1	0	1	0	1	0	0	0	0	0	0	0	0	0	0	0	0	0	0	0
6054757	67	0	1	7	1	UpperGI	3	1	2	1	0	8	0	3	1	1	0	1	0	0	82	19	0	0	1	1	1	2	9	0	0	0	0	0	0	0	0	0	0	0	0	0	0	0	0	0	0	0	0
6054838	48	0	0	0	2	LowerGI	1	0	2	1	0	8	0	2	0	0	0	0	0	0	26	5	0	0	0	0	0	2	17	0	0	0	0	0	0	0	0	0	0	0	0	0	0	0	0	0	0	0	0
6076220	75	0	0	3	2	UpperGI	1	0	1	1	0	8	0	3	0	0	0	0	0	0	47	10	0	0	0	0	0	1	8	0	0	0	0	0	0	0	0	0	0	0	0	0	0	0	0	0	0	0	0
7000448	57	0	0	2	2	LowerGI	1	0	2	1	0	8	0	1	0	0	0	0	0	0	9	5	0	0	0	0	0	1	12	0	0	0	0	0	0	0	0	0	0	0	0	0	0	0	0	0	0	0	0
7001894	64	1	1	9	1	UpperGI	1	0	2	1	0	8	0	1	1	1	0	0	0	1	38	10	0	0	0	0	0	5	22	2	0	0	0	0	1	0	1	0	0	0	0	0	0	0	0	1	0	0	0
7002661	54	0	0	0	2	Brain	1	0	2	1	0	8	0	1	0	0	0	0	0	0	7	4	0	0	0	0	0	2	3	0	0	0	0	0	0	0	0	0	0	0	0	0	0	0	0	0	0	0	0
7003781	59	0	0	1	1	Brain	3	0	2	1	0	8	0	0	0	0	0	0	0	0	37	9	0	0	0	0	0	5	7	0	0	0	0	0	0	0	0	0	0	0	0	0	0	0	0	0	0	0	0
7007310	73	0	0	0	2	OtherUnknow	1	0	1	1	0	8	0	0	0	0	0	0	0	0	15	5	0	0	0	0	0	2	4	0	0	0	0	0	0	0	0	0	0	0	0	0	0	0	0	0	0	0	0
7008694	43	1	0	22	1	Breast	3	1	2	1	0	8	0	0	0	0	1	0	0	0	41	5	0	0	1	0	1	2	26	1	0	0	0	0	0	0	0	0	0	1	0	0	0	0	0	0	0	0	0
7009151	81	1	0	0	1	Brain	2	0	2	1	0	8	0	1	0	0	0	0	0	0	26	4	0	0	0	0	0	1	3	1	0	0	0	0	0	0	0	0	0	0	0	1	0	0	0	0	0	0	0
7011210	70	0	1	13	1	LowerGI	1	1	2	1	0	8	0	0	0	0	0	0	0	1	34	6	0	0	0	0	0	4	60	0	0	0	0	0	0	0	0	0	0	0	0	0	0	0	0	0	0	0	0
7011300	66	1	0	0	1	Lung	3	1	2	1	0	8	0	3	0	0	0	1	0	0	41	12	0	0	1	1	1	3	3	1	0	0	0	0	0	0	0	0	0	1	0	0	0	0	0	0	0	0	0
7015062	65	0	1	1	2	Urolog	1	0	2	1	0	8	0	1	0	0	0	0	0	0	15	4	0	0	0	0	0	1	12	0	0	0	0	0	0	0	0	0	0	0	0	0	0	0	0	0	0	0	0
7015763	58	1	1	0	1	HeadNeck	3	0	2	1	0	8	0	3	1	0	0	0	0	1	71	13	0	0	1	1	1	6	6	1	0	0	0	0	0	0	0	0	0	1	0	0	0	0	0	0	0	0	0
7021590	21	0	0	0	1	Softtissue	1	1	2	1	0	8	0	0	0	0	0	0	0	0	27	11	0	0	0	0	0	7	8	0	0	0	0	0	0	0	0	0	0	0	0	0	0	0	0	0	0	0	0
7023140	50	0	0	1	2	LowerGI	1	0	1	1	0	8	0	0	0	0	0	0	0	1	10	4	0	0	0	0	0	2	9	0	0	0	0	0	0	0	0	0	0	0	0	0	0	0	0	0	0	0	0
7024380	84	0	1	40	1	OtherUnknow	3	0	2	1	0	8	0	3	1	0	0	0	0	1	52	15	0	0	0	0	0	29	130	0	0	0	0	0	0	0	0	0	0	0	0	0	0	0	0	0	0	0	0
7026940	57	1	1	19	1	Hematol	1	3	1	0	1	1	0	1	0	0	1	0	0	1	41	6	0	0	0	0	0	7	35	1	0	1	0	1	0	0	0	0	0	0	0	0	0	0	0	0	0	0	0
7027540	27	1	0	6	3	UpperGI	1	0	2	1	0	8	0	0	1	0	0	0	0	0	14	4	0	0	0	0	1	3	36	1	0	0	0	0	0	0	0	0	0	0	0	0	0	0	0	0	1	1	0
7028390	76	0	1	1	2	OtherUnknow	1	0	1	1	0	8	0	1	0	0	0	0	0	0	21	5	0	0	0	0	0	3	48	0	0	0	0	0	0	0	0	0	0	0	0	0	0	0	0	0	0	0	0
7031270	44	1	0	1	1	OtherUnknow	1	0	1	1	0	8	0	0	0	1	0	0	0	0	24	8	0	0	0	0	0	3	8	1	0	0	0	0	0	0	0	0	0	0	0	0	0	0	0	0	0	0	0
7037250	52	0	1	1	3	HeadNeck	1	1	2	1	0	8	0	1	0	0	0	1	0	1	32	9	0	0	0	0	0	2	12	0	0	0	0	0	0	0	0	0	0	0	0	0	0	0	0	0	0	0	0
7050320	59	0	1	1	2	Urolog	1	0	2	1	0	8	0	3	0	0	0	0	0	0	17	6	0	0	0	0	0	2	25	0	0	0	0	0	0	0	0	0	0	0	0	0	0	0	0	0	0	0	0
7050820	51	0	1	2	2	OtherUnknow	1	1	2	1	0	8	0	0	0	0	0	0	0	0	27	6	0	0	0	0	0	1	13	0	0	0	0	0	0	0	0	0	0	0	0	0	0	0	0	0	0	0	0
7062140	51	0	1	1	2	UpperGI	1	0	1	1	0	8	0	2	0	0	0	0	0	0	7	7	0	0	0	0	0	2	26	0	0	0	0	0	0	0	0	0	0	0	0	0	0	0	0	0	0	0	0
7068040	62	0	1	32	1	Lung	2	1	2	1	0	8	0	0	1	0	1	0	0	1	36	10	0	0	0	0	0	9	57	0	0	0	0	0	0	0	0	0	0	0	0	0	0	0	0	0	0	0	0
7069870	45	0	1	1	2	UpperGI	1	0	1	1	0	8	0	1	0	0	0	0	0	0	27	7	0	0	0	0	0	2	12	0	0	0	0	0	0	0	0	0	0	0	0	0	0	0	0	0	0	0	0
7070220	68	0	1	0	2	HeadNeck	2	1	1	1	0	8	0	3	0	0	0	0	0	0	27	5	0	0	0	0	1	1	14	0	0	0	0	0	0	0	0	0	0	0	0	0	0	0	0	0	0	0	0
7073860	74	0	1	1	2	HeadNeck	1	0	1	1	0	8	0	1	1	0	0	1	0	0	21	8	0	0	0	0	0	3	13	0	0	0	0	0	0	0	0	0	0	0	0	0	0	0	0	0	0	0	0
7074320	53	0	0	1	2	UpperGI	1	0	1	1	0	8	0	1	0	0	0	0	0	0	11	5	0	0	0	0	0	2	10	0	0	0	0	0	0	0	0	0	0	0	0	0	0	0	0	0	0	0	0
7074550	55	0	1	1	2	HeadNeck	1	0	0	1	0	8	0	0	0	0	0	0	0	0	7	8	0	0	0	0	0	5	29	0	0	0	0	0	0	0	0	0	0	0	0	0	0	0	0	0	0	0	0
7076900	82	0	1	1	2	LowerGI	1	0	1	1	0	8	0	0	0	0	0	0	0	0	23	6	0	0	0	0	0	2	13	0	0	0	0	0	0	0	0	0	0	0	0	0	0	0	0	0	0	0	0
7078790	42	0	0	0	2	HeadNeck	1	0	1	1	0	8	0	0	0	0	0	0	0	0	21	7	0	0	0	0	0	2	3	0	0	0	0	0	0	0	0	0	0	0	0	0	0	0	0	0	0	0	0
7080300	68	0	0	1	2	Brain	1	0	1	1	0	8	0	0	0	0	0	0	0	0	12	6	0	0	0	0	0	5	7	0	0	0	0	0	0	0	0	0	0	0	0	0	0	0	0	0	0	0	0
7081260	50	1	0	3	1	Hematol	2	3	1	0	1	3	0	1	1	1	0	1	1	1	56	15	0	0	0	1	1	1	4	1	0	0	0	0	0	0	0	0	0	0	0	0	1	0	0	0	0	0	0
7082260	43	0	0	1	2	OtherUnknow	1	0	2	1	0	8	0	0	1	0	0	0	0	0	25	5	0	0	0	0	0	3	60	0	0	0	0	0	0	0	0	0	0	0	0	0	0	0	0	0	0	0	0
7082550	78	0	1	9	1	LiverBilliary	3	0	2	1	0	8	0	3	0	0	1	0	0	1	33	4	0	0	1	1	1	9	18	0	0	0	0	0	0	0	0	0	0	0	0	0	0	0	0	0	0	0	0
7082870	53	0	1	14	3	HeadNeck	1	0	2	1	0	8	0	1	1	0	0	0	0	0	30	4	0	0	0	0	0	5	146	0	0	0	0	0	0	0	0	0	0	0	0	0	0	0	0	0	0	0	0
7083660	81	0	1	1	2	LowerGI	1	0	1	1	0	8	0	1	0	0	0	0	0	0	18	8	0	0	0	0	0	2	101	0	0	0	0	0	0	0	0	0	0	0	0	0	0	0	0	0	0	0	0
7084370	58	0	0	7	2	HeadNeck	1	0	1	1	0	8	0	3	1	0	0	0	0	0	21	7	0	0	0	0	0	7	38	0	0	0	0	0	0	0	0	0	0	0	0	0	0	0	0	0	0	0	0
7086620	66	0	1	1	2	UpperGI	1	0	1	1	0	8	0	2	0	0	0	0	0	0	19	4	0	0	0	0	0	2	14	0	0	0	0	0	0	0	0	0	0	0	0	0	0	0	0	0	0	0	0
7089000	35	1	0	0	1	OtherUnknow	1	0	1	1	0	8	0	0	0	1	0	0	0	0	12	10	0	0	0	0	0	4	7	1	0	0	0	0	0	0	0	0	0	0	0	0	0	0	0	0	0	0	0
7097120	69	0	1	5	2	HeadNeck	2	0	1	1	0	8	0	1	1	0	0	1	0	0	29	6	0	0	1	0	1	13	106	0	0	0	0	0	0	0	0	0	0	0	0	0	0	0	0	0	0	0	0
7106270	58	1	1	1	1	Urolog	3	1	2	1	0	8	0	1	0	0	0	0	0	1	22	6	0	0	0	0	0	3	14	1	0	0	0	0	0	0	0	0	0	0	0	0	0	0	0	1	0	0	0
7109970	91	1	0	17	3	LowerGI	1	0	1	1	0	8	0	3	1	0	0	1	0	1	44	12	0	0	1	1	1	10	27	1	0	0	0	0	0	0	0	0	0	0	0	0	0	0	0	0	1	1	0
7125190	58	0	1	1	2	Urolog	1	0	1	1	0	8	0	0	0	0	0	0	0	0	10	4	0	0	0	0	0	1	8	0	0	0	0	0	0	0	0	0	0	0	0	0	0	0	0	0	0	0	0
7132070	91	0	0	2	2	LiverBilliary	2	0	1	1	0	8	0	1	0	0	0	0	0	0	18	6	0	0	0	0	0	2	5	0	0	0	0	0	0	0	0	0	0	0	0	0	0	0	0	0	0	0	0
9256518	73	0	0	3	2	Gynecol	1	0	2	1	0	8	0	3	0	0	0	0	0	0	21	7	0	0	0	0	1	3	47	0	0	0	0	0	0	0	0	0	0	0	0	0	0	0	0	0	0	0	0
9310010	71	0	1	14	1	LiverBilliary	3	0	1	1	0	8	0	3	1	1	0	1	1	1	54	17	0	0	0	1	1	6	20	0	0	0	0	0	0	0	0	0	0	0	0	0	0	0	0	0	0	0	0
9322308	51	1	1	0	1	HeadNeck	3	0	2	1	0	8	0	2	1	0	0	1	0	0	39	12	0	0	0	1	1	4	4	1	0	0	0	0	0	0	0	0	0	1	0	0	0	0	0	0	0	0	0
9324245	55	0	0	3	2	UpperGI	1	0	2	1	0	8	0	0	0	0	0	0	0	0	9	4	0	0	0	0	0	2	27	0	0	0	0	0	0	0	0	0	0	0	0	0	0	0	0	0	0	0	0
9325310	52	0	1	1	2	UpperGI	1	0	1	1	0	8	0	0	0	0	0	0	0	0	18	4	0	0	0	0	0	3	7	0	0	0	0	0	0	0	0	0	0	0	0	0	0	0	0	0	0	0	0
9326791	84	0	0	0	1	Breast	3	0	0	1	0	8	0	3	0	0	0	0	0	0	37	7	0	0	1	1	1	27	27	0	0	0	0	0	0	0	0	0	0	0	0	0	0	0	0	0	0	0	0
9600067	69	0	0	0	2	Lung	1	0	1	1	0	8	0	1	1	0	0	0	0	0	29	5	0	0	0	1	1	15	15	0	0	0	0	0	0	0	0	0	0	0	0	0	0	0	0	0	0	0	0
9601608	61	0	0	2	3	LowerGI	1	0	0	1	0	8	0	0	0	0	0	0	0	1	35	8	0	0	0	0	0	5	16	0	0	0	0	0	0	0	0	0	0	0	0	0	0	0	0	0	0	0	0
10177624	88	0	1	8	2	LowerGI	1	0	0	1	0	8	0	0	0	0	0	0	0	0	20	5	0	0	0	0	0	2	20	0	0	0	0	0	0	0	0	0	0	0	0	0	0	0	0	0	0	0	0
10505106	54	0	1	1	2	UpperGI	1	1	1	1	0	8	0	1	0	0	0	0	0	0	21	11	0	0	0	0	0	2	8	0	0	0	0	0	0	0	0	0	0	0	0	0	0	0	0	0	0	0	0
11351417	69	0	0	18	1	LiverBilliary	1	0	1	1	0	8	0	0	1	0	0	1	0	1	44	10	0	0	0	1	1	25	43	0	0	0	0	0	0	0	0	0	0	0	0	0	0	0	0	0	0	0	0
12227540	79	1	0	14	3	UpperGI	2	0	1	1	0	8	0	1	0	0	0	0	0	0	55	10	0	0	0	1	1	7	21	1	0	0	0	0	0	0	0	0	0	0	0	0	0	0	0	0	1	1	0
12431414	41	0	1	11	1	OtherUnknow	3	1	1	1	0	8	0	2	1	0	0	0	0	1	55	11	0	1	0	1	1	63	74	0	0	0	0	0	0	0	0	0	0	0	0	0	0	0	0	0	0	0	0
13114473	59	1	1	0	1	Brain	4	0	2	1	0	8		0	1	0	0	1	0	0	71	8	0	0	1	1	1	7	7	1	0	0	0	0	0	0	0	0	0	0	0	1	0	0	0	0	0	0	0
14199236	63	0	1	1	3	Urolog	3	1	0	1	0	8		1	1	0	0	1	0	1	54	8	0	0	0	0	0	4	8	0	0	0	0	0	0	0	0	0	0	0	0	0	0	0	0	0	0	0	0
14222084	39	0	1	20	3	LowerGI	0	1	2	1	0	8		0	0	0	0	0	0	1	39	3			0	1	1	8	28	0	0	0	0	0	0	0	0	0	0	0	0	0	0	0	0	0	0	0	0
15199679	54	1	0	3	3	Brain	2	0	1	1	0	8	0	0	1	0	0	0	0	0	35	5	0	0	0	0	0	5	10	1	0	0	0	0	0	0	0	0	0	0	0	1	0	0	0	0	0	0	0
16697524	30	1	0	3	1	Breast	1	1	2	1	0	8	0	0	1	0	0	1	0	0	42	12	0	0	1	1	1	6	9	2	0	0	0	0	0	0	0	0	0	0	0	0	0	0	1	0	0	0	0
17053710	67	0	0	22	2	Urolog	1	0	1	1	0	8	0	1	0	0	0	0	0	0	17	5	0	0	0	0	0	5	34	0	0	0	0	0	0	0	0	0	0	0	0	0	0	0	0	0	0	0	0
17094580	49	0	1	2	2	HeadNeck	1	0	1	1	0	8	0	1	0	0	0	0	0	0	7	5	0	0	0	0	0	5	10	0	0	0	0	0	0	0	0	0	0	0	0	0	0	0	0	0	0	0	0
17112414	44	0	0	21	2	Brain	2	0	1	1	0	8	0	0	0	0	0	0	0	0	9	4	0	0	0	0	0	6	27	0	0	0	0	0	0	0	0	0	0	0	0	0	0	0	0	0	0	0	0
17565575	55	0	0	4	2	Breast	2	1	2	1	0	8	0	2	0	0	0	0	0	0	24	6	0	0	0	0	1	1	6	0	0	0	0	0	0	0	0	0	0	0	0	0	0	0	0	0	0	0	0
17660322	58	0	1	0	3	HeadNeck	1	0	1	1	0	8	0	1	1	0	0	0	0	0	57	16	0	0	0	0	0	22	28	0	0	0	0	0	0	0	0	0	0	0	0	0	0	0	0	0	0	0	0
17906555	68	0	0	14	2	UpperGI	1	0	1	1	0	8	0	1	0	0	0	0	0	0	22	10	0	0	1	0	1	1	32	0	0	0	0	0	0	0	0	0	0	0	0	0	0	0	0	0	0	0	0
19987416	78	0	0	7	1	Breast	3	1	2	1	0	8	0	1	1	0	0	0	0	0	70	11	0	0	0	1	1	36	43	0	0	0	0	0	0	0	0	0	0	0	0	0	0	0	0	0	0	0	0
20219688	61	0	0	0	1	Hematol	1	3	2	0	1	1	0	1	1	0	0	0	0	0	50	11	0	0	1	1	1	3	3	0	0	0	0	0	0	0	0	0	0	0	0	0	0	0	0	0	0	0	0
20807202	71	0	0	2	2	LowerGI	2	1	1	1	0	8	0	3	0	0	0	0	0	0	32	7	0	0	0	0	0	1	9	0	0	0	0	0	0	0	0	0	0	0	0	0	0	0	0	0	0	0	0
20976152	41	0	0	3	3	Hematol	1	3	1	0	1	3	0	2	0	0	0	0	0	0	28	7	0	0	0	0	0	2	20	0	0	0	0	0	0	0	0	0	0	0	0	0	0	0	0	0	0	0	0
21000140	60	0	0	0	1	OtherUnknow	3	0	1	1	0	8	0	0	0	1	0	0	0	1	55	10	0	0	1	1	1	0		0	0	0	0	0	0	0	0	0	0	0	0	0	0	0	0	0	0	0	0
21010499	48	0	1	1	1	Hematol	3	2	2	0	1	2	0	1	0	0	0	0	0	1	43	7	0	0	1	1	1	5	6	0	0	0	0	0	0	0	0	0	0	0	0	0	0	0	0	0	0	0	0
21020699	62	1	0	19	1	Breast	3	1	2	1	0	8	0	2	0	1	0	0	0	0	45	9	0	0	1	1	1	13	32	1	0	0	0	0	0	0	0	0	0	0	0	1	0	0	0	0	0	0	0
21023809	65	0	1	27	2	UpperGI	1	0	1	1	0	8	0	3	0	0	0	0	0	0	17	5	0	0	0	0	0	1	34	0	0	0	0	0	0	0	0	0	0	0	0	0	0	0	0	0	0	0	0
21030147	24	1	0	16	3	Brain	3	0	1	1	0	8	0	0	1	0	0	0	0	1	25	4	0	0	0	0	0	12	35	1	0	0	0	0	0	0	0	0	0	0	0	1	0	0	0	0	0	0	0
21051810	41	0	1	0	1	Hematol	3	3	1	0	1	3	0	3	1	0	0	0	0	0	52	12	0	0	0	1	1	11	11	0	0	0	0	0	0	0	0	0	0	0	0	0	0	0	0	0	0	0	0
[truncated: 29 more rows]
[truncated: 2 more columns]
